# Supplementary material for: The RNA Content of Fungal Extracellular Vesicles: At the “Cutting-Edge” of Pathophysiology Regulation
Source: Cells. 2022 Jul 13;11(14):2184. doi: 10.3390/cells11142184 (PMC9318717; doi:10.3390/cells11142184)
Supplement: Supplementary file 1 [file cells-11-02184-s001.zip]

Archive with 2 entries (2 files):
- Supplementary_Table_S1_An overview of RNA-containing fungal EVs.xlsx
- Supplementar_Fig_S1.Distribution of regulatory EV RNA molecules.tif
