# Supplementary material for: The RNA Content of Fungal Extracellular Vesicles: At the “Cutting-Edge” of Pathophysiology Regulation
Source: Cells. 2022 Jul 13;11(14):2184. doi: 10.3390/cells11142184 (PMC9318717; doi:10.3390/cells11142184)
Supplement: Supplementary file 1 [file cells-11-02184-s001.zip › Supplementary_Table_S1_An overview of RNA-containing fungal EVs.xlsx]

## Sheet: non coding RNA
Supplementary Table S1. An overview of RNA-containing fungal Evs
Type	Name	Species/ Strain	Reference
r	15S_rRNA	C. albicans	doi.org/10.1038/srep07763
r	21S_rRNA	C. albicans	doi.org/10.1038/srep07763
mi	aae-mir-2942	C. albicans	doi.org/10.1038/srep07763
mi	aca-let-7g	C. albicans	doi.org/10.1038/srep07763
mi	aca-mir-138-2	C. albicans	doi.org/10.1038/srep07763
mi	aca-mir-1388	C. albicans	doi.org/10.1038/srep07763
mi	aca-mir-20a	C. albicans	doi.org/10.1038/srep07763
mi	aca-mir-5461	C. albicans	doi.org/10.1038/srep07763
mi	aga-mir-308	C. albicans	doi.org/10.1038/srep07763
mi	aga-mir-993	C. albicans	doi.org/10.1038/srep07763
mi	ahy-MIR159	C. albicans	doi.org/10.1038/srep07763
mi	ahy-MIR394	C. albicans	doi.org/10.1038/srep07763
mi	aly-MIR157c	C. albicans	doi.org/10.1038/srep07763
mi	aly-MIR162a	C. albicans	doi.org/10.1038/srep07763
mi	aly-MIR169h	C. albicans	doi.org/10.1038/srep07763
mi	aly-MIR3438	C. albicans	doi.org/10.1038/srep07763
mi	aly-MIR398a	C. albicans	doi.org/10.1038/srep07763
mi	aly-MIR4233	C. albicans	doi.org/10.1038/srep07763
mi	aly-MIR4248b	C. albicans	doi.org/10.1038/srep07763
mi	aly-MIR822	C. albicans	doi.org/10.1038/srep07763
mi	aly-MIR844	C. albicans	doi.org/10.1038/srep07763
mi	ame-mir-1000	C. albicans	doi.org/10.1038/srep07763
mi	ame-mir-3760	C. albicans	doi.org/10.1038/srep07763
mi	ame-mir-3762	C. albicans	doi.org/10.1038/srep07763
mi	ame-mir-3772	C. albicans	doi.org/10.1038/srep07763
mi	ame-mir-3788	C. albicans	doi.org/10.1038/srep07763
mi	asu-mir-236	C. albicans	doi.org/10.1038/srep07763
mi	asu-mir-43b	C. albicans	doi.org/10.1038/srep07763
mi	asu-mir-5348	C. albicans	doi.org/10.1038/srep07763
mi	ath-MIR156b	C. albicans	doi.org/10.1038/srep07763
mi	ath-MIR157d	C. albicans	doi.org/10.1038/srep07763
mi	ath-MIR159a	C. albicans	doi.org/10.1038/srep07763
mi	ath-MIR159c	C. albicans	doi.org/10.1038/srep07763
mi	ath-MIR164b	C. albicans	doi.org/10.1038/srep07763
mi	ath-MIR2937	C. albicans	doi.org/10.1038/srep07763
mi	ath-MIR2938	C. albicans	doi.org/10.1038/srep07763
mi	ath-MIR414	C. albicans	doi.org/10.1038/srep07763
mi	ath-MIR5023	C. albicans	doi.org/10.1038/srep07763
mi	ath-MIR5629	C. albicans	doi.org/10.1038/srep07763
mi	ath-MIR5632	C. albicans	doi.org/10.1038/srep07763
mi	ath-MIR5639	C. albicans	doi.org/10.1038/srep07763
mi	ath-MIR5647	C. albicans	doi.org/10.1038/srep07763
mi	ath-MIR5655	C. albicans	doi.org/10.1038/srep07763
mi	ath-MIR824	C. albicans	doi.org/10.1038/srep07763
mi	ath-MIR860	C. albicans	doi.org/10.1038/srep07763
mi	bdi-MIR167b	C. albicans	doi.org/10.1038/srep07763
mi	bdi-MIR171a	C. albicans	doi.org/10.1038/srep07763
mi	bdi-MIR172d	C. albicans	doi.org/10.1038/srep07763
mi	bdi-MIR399b	C. albicans	doi.org/10.1038/srep07763
mi	bfl-mir-210	C. albicans	doi.org/10.1038/srep07763
mi	bfl-mir-4866	C. albicans	doi.org/10.1038/srep07763
mi	bfl-mir-96	C. albicans	doi.org/10.1038/srep07763
mi	bma-mir-2b-2	C. albicans	doi.org/10.1038/srep07763
mi	bmo-mir-2768	C. albicans	doi.org/10.1038/srep07763
mi	bmo-mir-2775a	C. albicans	doi.org/10.1038/srep07763
mi	bmo-mir-2779	C. albicans	doi.org/10.1038/srep07763
mi	bmo-mir-2842	C. albicans	doi.org/10.1038/srep07763
mi	bmo-mir-3211	C. albicans	doi.org/10.1038/srep07763
mi	bmo-mir-3244	C. albicans	doi.org/10.1038/srep07763
mi	bmo-mir-3250	C. albicans	doi.org/10.1038/srep07763
mi	bmo-mir-3281	C. albicans	doi.org/10.1038/srep07763
mi	bmo-mir-3323	C. albicans	doi.org/10.1038/srep07763
mi	bmo-mir-3423	C. albicans	doi.org/10.1038/srep07763
mi	bmo-mir-3425	C. albicans	doi.org/10.1038/srep07763
mi	bmo-mir-3430	C. albicans	doi.org/10.1038/srep07763
mi	bmo-mir-92b	C. albicans	doi.org/10.1038/srep07763
mi	bmo-mir-970	C. albicans	doi.org/10.1038/srep07763
mi	bna-MIR156b	C. albicans	doi.org/10.1038/srep07763
mi	bna-MIR166a	C. albicans	doi.org/10.1038/srep07763
mi	bta-mir-1284	C. albicans	doi.org/10.1038/srep07763
mi	bta-mir-2284r	C. albicans	doi.org/10.1038/srep07763
mi	bta-mir-2329-2	C. albicans	doi.org/10.1038/srep07763
mi	bta-mir-2357	C. albicans	doi.org/10.1038/srep07763
mi	bta-mir-2420	C. albicans	doi.org/10.1038/srep07763
mi	bta-mir-2437	C. albicans	doi.org/10.1038/srep07763
mi	bta-mir-2473	C. albicans	doi.org/10.1038/srep07763
mi	bta-mir-2474	C. albicans	doi.org/10.1038/srep07763
mi	bta-mir-2480	C. albicans	doi.org/10.1038/srep07763
mi	bta-mir-2890	C. albicans	doi.org/10.1038/srep07763
mi	cbr-mir-39	C. albicans	doi.org/10.1038/srep07763
mi	cbr-mir-73b	C. albicans	doi.org/10.1038/srep07763
mi	cbr-mir-786	C. albicans	doi.org/10.1038/srep07763
mi	cel-mir-1822	C. albicans	doi.org/10.1038/srep07763
mi	cel-mir-229	C. albicans	doi.org/10.1038/srep07763
mi	cel-mir-265	C. albicans	doi.org/10.1038/srep07763
mi	cel-mir-52	C. albicans	doi.org/10.1038/srep07763
mi	cin-mir-367	C. albicans	doi.org/10.1038/srep07763
mi	cin-mir-4000a-1	C. albicans	doi.org/10.1038/srep07763
mi	cin-mir-4000a-2	C. albicans	doi.org/10.1038/srep07763
mi	cin-mir-4000a-3	C. albicans	doi.org/10.1038/srep07763
mi	cin-mir-4006a-1	C. albicans	doi.org/10.1038/srep07763
mi	cin-mir-4012-1	C. albicans	doi.org/10.1038/srep07763
mi	cin-mir-4031	C. albicans	doi.org/10.1038/srep07763
mi	cin-mir-4076	C. albicans	doi.org/10.1038/srep07763
mi	cin-mir-4171	C. albicans	doi.org/10.1038/srep07763
mi	cin-mir-4184	C. albicans	doi.org/10.1038/srep07763
mi	cre-MIR1158	C. albicans	doi.org/10.1038/srep07763
mi	cre-MIR1159	C. albicans	doi.org/10.1038/srep07763
mi	cre-MIR917	C. albicans	doi.org/10.1038/srep07763
mi	crm-mir-246-2	C. albicans	doi.org/10.1038/srep07763
mi	crm-mir-355	C. albicans	doi.org/10.1038/srep07763
mi	csa-mir-155	C. albicans	doi.org/10.1038/srep07763
mi	csa-mir-92a	C. albicans	doi.org/10.1038/srep07763
mi	csi-MIR3951	C. albicans	doi.org/10.1038/srep07763
mi	csi-MIR398	C. albicans	doi.org/10.1038/srep07763
mi	cte-let-7	C. albicans	doi.org/10.1038/srep07763
mi	cte-mir-1995	C. albicans	doi.org/10.1038/srep07763
mi	cte-mir-981	C. albicans	doi.org/10.1038/srep07763
mi	ctr-MIR164	C. albicans	doi.org/10.1038/srep07763
mi	ctr-MIR319	C. albicans	doi.org/10.1038/srep07763
mi	dan-mir-11	C. albicans	doi.org/10.1038/srep07763
mi	dan-mir-289	C. albicans	doi.org/10.1038/srep07763
mi	dme-mir-286	C. albicans	doi.org/10.1038/srep07763
mi	dme-mir-4915	C. albicans	doi.org/10.1038/srep07763
mi	dme-mir-955	C. albicans	doi.org/10.1038/srep07763
mi	dmo-mir-2a-1	C. albicans	doi.org/10.1038/srep07763
mi	dmo-mir-309	C. albicans	doi.org/10.1038/srep07763
mi	dps-mir-210b	C. albicans	doi.org/10.1038/srep07763
mi	dps-mir-2518-3	C. albicans	doi.org/10.1038/srep07763
mi	dps-mir-2553	C. albicans	doi.org/10.1038/srep07763
mi	dps-mir-968	C. albicans	doi.org/10.1038/srep07763
mi	dpu-mir-8	C. albicans	doi.org/10.1038/srep07763
mi	dre-let-7a-1	C. albicans	doi.org/10.1038/srep07763
mi	dre-mir-133c	C. albicans	doi.org/10.1038/srep07763
mi	dre-mir-135c-2	C. albicans	doi.org/10.1038/srep07763
mi	dre-mir-138	C. albicans	doi.org/10.1038/srep07763
mi	dre-mir-16c	C. albicans	doi.org/10.1038/srep07763
mi	dre-mir-216a	C. albicans	doi.org/10.1038/srep07763
mi	dre-mir-2187	C. albicans	doi.org/10.1038/srep07763
mi	dre-mir-24-3	C. albicans	doi.org/10.1038/srep07763
mi	dre-mir-29a	C. albicans	doi.org/10.1038/srep07763
mi	dre-mir-429	C. albicans	doi.org/10.1038/srep07763
mi	dre-mir-430a-18	C. albicans	doi.org/10.1038/srep07763
mi	dre-mir-457a	C. albicans	doi.org/10.1038/srep07763
mi	dsi-mir-2580	C. albicans	doi.org/10.1038/srep07763
mi	dsi-mir-955	C. albicans	doi.org/10.1038/srep07763
mi	dwi-mir-13a	C. albicans	doi.org/10.1038/srep07763
mi	eca-mir-1296	C. albicans	doi.org/10.1038/srep07763
mi	eca-mir-16	C. albicans	doi.org/10.1038/srep07763
mi	eca-mir-592	C. albicans	doi.org/10.1038/srep07763
mi	eca-mir-672	C. albicans	doi.org/10.1038/srep07763
mi	egr-mir-8	C. albicans	doi.org/10.1038/srep07763
mi	emu-mir-8	C. albicans	doi.org/10.1038/srep07763
mi	fru-mir-15a	C. albicans	doi.org/10.1038/srep07763
mi	gga-mir-138-1	C. albicans	doi.org/10.1038/srep07763
mi	gga-mir-1457	C. albicans	doi.org/10.1038/srep07763
mi	gga-mir-1568	C. albicans	doi.org/10.1038/srep07763
mi	gga-mir-1591	C. albicans	doi.org/10.1038/srep07763
mi	gga-mir-1621	C. albicans	doi.org/10.1038/srep07763
mi	gga-mir-1662	C. albicans	doi.org/10.1038/srep07763
mi	gga-mir-1692	C. albicans	doi.org/10.1038/srep07763
mi	gga-mir-1763	C. albicans	doi.org/10.1038/srep07763
mi	gga-mir-1802	C. albicans	doi.org/10.1038/srep07763
mi	gga-mir-1804	C. albicans	doi.org/10.1038/srep07763
mi	gga-mir-1807	C. albicans	doi.org/10.1038/srep07763
mi	gga-mir-1813-1	C. albicans	doi.org/10.1038/srep07763
mi	gga-mir-29a	C. albicans	doi.org/10.1038/srep07763
mi	gga-mir-449b	C. albicans	doi.org/10.1038/srep07763
mi	ghr-MIR166b	C. albicans	doi.org/10.1038/srep07763
mi	ghr-MIR396b	C. albicans	doi.org/10.1038/srep07763
mi	ghr-MIR827c	C. albicans	doi.org/10.1038/srep07763
mi	gma-MIR1514b	C. albicans	doi.org/10.1038/srep07763
mi	gma-MIR1517	C. albicans	doi.org/10.1038/srep07763
mi	gma-MIR1519	C. albicans	doi.org/10.1038/srep07763
mi	gma-MIR1520d	C. albicans	doi.org/10.1038/srep07763
mi	gma-MIR1520r	C. albicans	doi.org/10.1038/srep07763
mi	gma-MIR169n	C. albicans	doi.org/10.1038/srep07763
mi	gma-MIR171d	C. albicans	doi.org/10.1038/srep07763
mi	gma-MIR2108a	C. albicans	doi.org/10.1038/srep07763
mi	gma-MIR2108b	C. albicans	doi.org/10.1038/srep07763
mi	gma-MIR2118a	C. albicans	doi.org/10.1038/srep07763
mi	gma-MIR319f	C. albicans	doi.org/10.1038/srep07763
mi	gma-MIR408a	C. albicans	doi.org/10.1038/srep07763
mi	gma-MIR5035	C. albicans	doi.org/10.1038/srep07763
mi	gma-MIR5675	C. albicans	doi.org/10.1038/srep07763
nc	HRA1	C. albicans	doi.org/10.1038/srep07763
mi	hsa-mir-1234	C. albicans	doi.org/10.1038/srep07763
mi	hsa-mir-1302-4	C. albicans	doi.org/10.1038/srep07763
mi	hsa-mir-18a	C. albicans	doi.org/10.1038/srep07763
mi	hsa-mir-3151	C. albicans	doi.org/10.1038/srep07763
mi	hsa-mir-3200	C. albicans	doi.org/10.1038/srep07763
mi	hsa-mir-320a	C. albicans	doi.org/10.1038/srep07763
mi	hsa-mir-3676	C. albicans	doi.org/10.1038/srep07763
mi	hsa-mir-3679	C. albicans	doi.org/10.1038/srep07763
mi	hsa-mir-3925	C. albicans	doi.org/10.1038/srep07763
mi	hsa-mir-3974	C. albicans	doi.org/10.1038/srep07763
mi	hsa-mir-3975	C. albicans	doi.org/10.1038/srep07763
mi	hsa-mir-3977	C. albicans	doi.org/10.1038/srep07763
mi	hsa-mir-4287	C. albicans	doi.org/10.1038/srep07763
mi	hsa-mir-4304	C. albicans	doi.org/10.1038/srep07763
mi	hsa-mir-4311	C. albicans	doi.org/10.1038/srep07763
mi	hsa-mir-4472-1	C. albicans	doi.org/10.1038/srep07763
mi	hsa-mir-4481	C. albicans	doi.org/10.1038/srep07763
mi	hsa-mir-449c	C. albicans	doi.org/10.1038/srep07763
mi	hsa-mir-4524b	C. albicans	doi.org/10.1038/srep07763
mi	hsa-mir-4539	C. albicans	doi.org/10.1038/srep07763
mi	hsa-mir-4701	C. albicans	doi.org/10.1038/srep07763
mi	hsa-mir-4710	C. albicans	doi.org/10.1038/srep07763
mi	hsa-mir-4775	C. albicans	doi.org/10.1038/srep07763
mi	hsa-mir-4780	C. albicans	doi.org/10.1038/srep07763
mi	hsa-mir-516b-2	C. albicans	doi.org/10.1038/srep07763
mi	hsa-mir-548i-1	C. albicans	doi.org/10.1038/srep07763
mi	hsa-mir-5588	C. albicans	doi.org/10.1038/srep07763
mi	hsa-mir-5686	C. albicans	doi.org/10.1038/srep07763
mi	hsa-mir-5698	C. albicans	doi.org/10.1038/srep07763
mi	hsa-mir-579	C. albicans	doi.org/10.1038/srep07763
nc	ICR1	C. albicans	doi.org/10.1038/srep07763
mi	iltv-mir-I3	C. albicans	doi.org/10.1038/srep07763
mi	isc-mir-12	C. albicans	doi.org/10.1038/srep07763
mi	lca-mir-18	C. albicans	doi.org/10.1038/srep07763
mi	lgi-mir-1990	C. albicans	doi.org/10.1038/srep07763
mi	lgi-mir-34	C. albicans	doi.org/10.1038/srep07763
sn	LSR1	C. albicans	doi.org/10.1038/srep07763
mi	mdo-mir-193	C. albicans	doi.org/10.1038/srep07763
mi	mdo-mir-21	C. albicans	doi.org/10.1038/srep07763
mi	mdo-mir-302d	C. albicans	doi.org/10.1038/srep07763
mi	mml-mir-18	C. albicans	doi.org/10.1038/srep07763
mi	mml-mir-301b	C. albicans	doi.org/10.1038/srep07763
mi	mml-mir-342	C. albicans	doi.org/10.1038/srep07763
mi	mml-mir-361	C. albicans	doi.org/10.1038/srep07763
mi	mml-mir-544	C. albicans	doi.org/10.1038/srep07763
mi	mml-mir-548c	C. albicans	doi.org/10.1038/srep07763
mi	mml-mir-557	C. albicans	doi.org/10.1038/srep07763
mi	mml-mir-572	C. albicans	doi.org/10.1038/srep07763
mi	mmu-let-7e	C. albicans	doi.org/10.1038/srep07763
mi	mmu-mir-1187	C. albicans	doi.org/10.1038/srep07763
mi	mmu-mir-1193	C. albicans	doi.org/10.1038/srep07763
mi	mmu-mir-1196	C. albicans	doi.org/10.1038/srep07763
mi	mmu-mir-1903	C. albicans	doi.org/10.1038/srep07763
mi	mmu-mir-1936	C. albicans	doi.org/10.1038/srep07763
mi	mmu-mir-1960	C. albicans	doi.org/10.1038/srep07763
mi	mmu-mir-297a-1	C. albicans	doi.org/10.1038/srep07763
mi	mmu-mir-3077	C. albicans	doi.org/10.1038/srep07763
mi	mmu-mir-339	C. albicans	doi.org/10.1038/srep07763
mi	mmu-mir-466f-1	C. albicans	doi.org/10.1038/srep07763
mi	mmu-mir-466f-2	C. albicans	doi.org/10.1038/srep07763
mi	mmu-mir-466f-3	C. albicans	doi.org/10.1038/srep07763
mi	mmu-mir-466i	C. albicans	doi.org/10.1038/srep07763
mi	mmu-mir-466q	C. albicans	doi.org/10.1038/srep07763
mi	mmu-mir-467f	C. albicans	doi.org/10.1038/srep07763
mi	mmu-mir-467g	C. albicans	doi.org/10.1038/srep07763
mi	mmu-mir-489	C. albicans	doi.org/10.1038/srep07763
mi	mmu-mir-504	C. albicans	doi.org/10.1038/srep07763
mi	mmu-mir-5098	C. albicans	doi.org/10.1038/srep07763
mi	mmu-mir-5105	C. albicans	doi.org/10.1038/srep07763
mi	mmu-mir-5106	C. albicans	doi.org/10.1038/srep07763
mi	mmu-mir-5622	C. albicans	doi.org/10.1038/srep07763
mi	mmu-mir-5709	C. albicans	doi.org/10.1038/srep07763
mi	mmu-mir-669h	C. albicans	doi.org/10.1038/srep07763
mi	mmu-mir-669n	C. albicans	doi.org/10.1038/srep07763
mi	mmu-mir-711	C. albicans	doi.org/10.1038/srep07763
mi	mtr-MIR156e	C. albicans	doi.org/10.1038/srep07763
mi	mtr-MIR168	C. albicans	doi.org/10.1038/srep07763
mi	mtr-MIR169b	C. albicans	doi.org/10.1038/srep07763
mi	mtr-MIR2119	C. albicans	doi.org/10.1038/srep07763
mi	mtr-MIR2585a	C. albicans	doi.org/10.1038/srep07763
mi	mtr-MIR2587a	C. albicans	doi.org/10.1038/srep07763
mi	mtr-MIR2587c	C. albicans	doi.org/10.1038/srep07763
mi	mtr-MIR2590b	C. albicans	doi.org/10.1038/srep07763
mi	mtr-MIR2592ah	C. albicans	doi.org/10.1038/srep07763
mi	mtr-MIR2603	C. albicans	doi.org/10.1038/srep07763
mi	mtr-MIR2608	C. albicans	doi.org/10.1038/srep07763
mi	mtr-MIR2615a	C. albicans	doi.org/10.1038/srep07763
mi	mtr-MIR2615b	C. albicans	doi.org/10.1038/srep07763
mi	mtr-MIR2615c	C. albicans	doi.org/10.1038/srep07763
mi	mtr-MIR2641	C. albicans	doi.org/10.1038/srep07763
mi	mtr-MIR2646a	C. albicans	doi.org/10.1038/srep07763
mi	mtr-MIR2649	C. albicans	doi.org/10.1038/srep07763
mi	mtr-MIR2650	C. albicans	doi.org/10.1038/srep07763
mi	mtr-MIR2654	C. albicans	doi.org/10.1038/srep07763
mi	mtr-MIR2655b	C. albicans	doi.org/10.1038/srep07763
mi	mtr-MIR2655o	C. albicans	doi.org/10.1038/srep07763
mi	mtr-MIR2662	C. albicans	doi.org/10.1038/srep07763
mi	mtr-MIR2672	C. albicans	doi.org/10.1038/srep07763
mi	mtr-MIR2676d	C. albicans	doi.org/10.1038/srep07763
mi	mtr-MIR5211	C. albicans	doi.org/10.1038/srep07763
mi	mtr-MIR5227	C. albicans	doi.org/10.1038/srep07763
mi	mtr-MIR5248	C. albicans	doi.org/10.1038/srep07763
mi	mtr-MIR5285c	C. albicans	doi.org/10.1038/srep07763
mi	ngi-mir-2	C. albicans	doi.org/10.1038/srep07763
sno	NME1	C. albicans	doi.org/10.1038/srep07763
nc	NTS1-2	C. albicans	doi.org/10.1038/srep07763
mi	nve-mir-2039	C. albicans	doi.org/10.1038/srep07763
mi	nvi-mir-281	C. albicans	doi.org/10.1038/srep07763
mi	oan-mir-1347	C. albicans	doi.org/10.1038/srep07763
mi	oan-mir-1351	C. albicans	doi.org/10.1038/srep07763
mi	oan-mir-138-1	C. albicans	doi.org/10.1038/srep07763
mi	oan-mir-1410	C. albicans	doi.org/10.1038/srep07763
mi	oan-mir-16b	C. albicans	doi.org/10.1038/srep07763
mi	oan-mir-30d	C. albicans	doi.org/10.1038/srep07763
mi	odi-mir-1497h	C. albicans	doi.org/10.1038/srep07763
mi	ola-mir-125b-2	C. albicans	doi.org/10.1038/srep07763
mi	ola-mir-148	C. albicans	doi.org/10.1038/srep07763
mi	ola-mir-204	C. albicans	doi.org/10.1038/srep07763
mi	ola-mir-22-2	C. albicans	doi.org/10.1038/srep07763
mi	ola-mir-7	C. albicans	doi.org/10.1038/srep07763
mi	osa-MIR1317	C. albicans	doi.org/10.1038/srep07763
mi	osa-MIR1423	C. albicans	doi.org/10.1038/srep07763
mi	osa-MIR1423b	C. albicans	doi.org/10.1038/srep07763
mi	osa-MIR1425	C. albicans	doi.org/10.1038/srep07763
mi	osa-MIR1427	C. albicans	doi.org/10.1038/srep07763
mi	osa-MIR1438	C. albicans	doi.org/10.1038/srep07763
mi	osa-MIR164f	C. albicans	doi.org/10.1038/srep07763
mi	osa-MIR166n	C. albicans	doi.org/10.1038/srep07763
mi	osa-MIR169m	C. albicans	doi.org/10.1038/srep07763
mi	osa-MIR1882a	C. albicans	doi.org/10.1038/srep07763
mi	osa-MIR1882b	C. albicans	doi.org/10.1038/srep07763
mi	osa-MIR2099	C. albicans	doi.org/10.1038/srep07763
mi	osa-MIR2118n	C. albicans	doi.org/10.1038/srep07763
mi	osa-MIR2118q	C. albicans	doi.org/10.1038/srep07763
mi	osa-MIR2120	C. albicans	doi.org/10.1038/srep07763
mi	osa-MIR2121b	C. albicans	doi.org/10.1038/srep07763
mi	osa-MIR2877	C. albicans	doi.org/10.1038/srep07763
mi	osa-MIR395t	C. albicans	doi.org/10.1038/srep07763
mi	osa-MIR396g	C. albicans	doi.org/10.1038/srep07763
mi	osa-MIR5162	C. albicans	doi.org/10.1038/srep07763
mi	osa-MIR806e	C. albicans	doi.org/10.1038/srep07763
mi	osa-MIR812e	C. albicans	doi.org/10.1038/srep07763
mi	osa-MIR812o	C. albicans	doi.org/10.1038/srep07763
mi	osa-MIR815c	C. albicans	doi.org/10.1038/srep07763
mi	pma-mir-15a	C. albicans	doi.org/10.1038/srep07763
mi	pma-mir-199b	C. albicans	doi.org/10.1038/srep07763
mi	pma-mir-20a	C. albicans	doi.org/10.1038/srep07763
mi	pma-mir-4546	C. albicans	doi.org/10.1038/srep07763
mi	pma-mir-4577	C. albicans	doi.org/10.1038/srep07763
mi	pma-mir-4578	C. albicans	doi.org/10.1038/srep07763
mi	ppa-mir-18	C. albicans	doi.org/10.1038/srep07763
mi	ppc-mir-2268	C. albicans	doi.org/10.1038/srep07763
mi	ppc-mir-239-2	C. albicans	doi.org/10.1038/srep07763
mi	ppc-mir-63a	C. albicans	doi.org/10.1038/srep07763
mi	ppt-MIR1023e	C. albicans	doi.org/10.1038/srep07763
mi	ppt-MIR1033e	C. albicans	doi.org/10.1038/srep07763
mi	ppt-MIR1045	C. albicans	doi.org/10.1038/srep07763
mi	ppt-MIR1057	C. albicans	doi.org/10.1038/srep07763
mi	ppt-MIR1063a	C. albicans	doi.org/10.1038/srep07763
mi	ppt-MIR1079	C. albicans	doi.org/10.1038/srep07763
mi	ppt-MIR166m	C. albicans	doi.org/10.1038/srep07763
mi	ppt-MIR2080	C. albicans	doi.org/10.1038/srep07763
mi	ppt-MIR900	C. albicans	doi.org/10.1038/srep07763
mi	ppt-MIR902j	C. albicans	doi.org/10.1038/srep07763
mi	ppy-mir-521-2	C. albicans	doi.org/10.1038/srep07763
mi	ppy-mir-557	C. albicans	doi.org/10.1038/srep07763
mi	ppy-mir-579	C. albicans	doi.org/10.1038/srep07763
mi	ptc-MIR169f	C. albicans	doi.org/10.1038/srep07763
mi	ptc-MIR169h	C. albicans	doi.org/10.1038/srep07763
mi	ptc-MIR169l	C. albicans	doi.org/10.1038/srep07763
mi	ptc-MIR172e	C. albicans	doi.org/10.1038/srep07763
mi	ptc-MIR172h	C. albicans	doi.org/10.1038/srep07763
mi	ptc-MIR396d	C. albicans	doi.org/10.1038/srep07763
mi	ptc-MIR396g	C. albicans	doi.org/10.1038/srep07763
mi	ptc-MIR397b	C. albicans	doi.org/10.1038/srep07763
mi	ptc-MIR481d	C. albicans	doi.org/10.1038/srep07763
mi	ptr-let-7a-3	C. albicans	doi.org/10.1038/srep07763
mi	ptr-mir-18a	C. albicans	doi.org/10.1038/srep07763
mi	ptr-mir-218-1	C. albicans	doi.org/10.1038/srep07763
mi	ptr-mir-509a-2	C. albicans	doi.org/10.1038/srep07763
mi	ptr-mir-548i-4	C. albicans	doi.org/10.1038/srep07763
mi	ptr-mir-557	C. albicans	doi.org/10.1038/srep07763
mi	ptr-mir-567	C. albicans	doi.org/10.1038/srep07763
mi	ptr-mir-589	C. albicans	doi.org/10.1038/srep07763
mi	rco-MIR162	C. albicans	doi.org/10.1038/srep07763
mi	rco-MIR164c	C. albicans	doi.org/10.1038/srep07763
mi	rco-MIR169a	C. albicans	doi.org/10.1038/srep07763
nc	RNA170	C. albicans	doi.org/10.1038/srep07763
mi	rno-let-7e	C. albicans	doi.org/10.1038/srep07763
mi	rno-mir-138-2	C. albicans	doi.org/10.1038/srep07763
mi	rno-mir-16	C. albicans	doi.org/10.1038/srep07763
mi	rno-mir-21	C. albicans	doi.org/10.1038/srep07763
mi	rno-mir-301a	C. albicans	doi.org/10.1038/srep07763
mi	rno-mir-489	C. albicans	doi.org/10.1038/srep07763
nc	RPM1	C. albicans	doi.org/10.1038/srep07763
nc	RUF20	C. albicans	doi.org/10.1038/srep07763
nc	RUF21	C. albicans	doi.org/10.1038/srep07763
nc	RUF22	C. albicans	doi.org/10.1038/srep07763
nc	RUF23	C. albicans	doi.org/10.1038/srep07763
mi	sbi-MIR166e	C. albicans	doi.org/10.1038/srep07763
mi	sbi-MIR166h	C. albicans	doi.org/10.1038/srep07763
mi	sbi-MIR167b	C. albicans	doi.org/10.1038/srep07763
mi	sbi-MIR167f	C. albicans	doi.org/10.1038/srep07763
mi	sbi-MIR167g	C. albicans	doi.org/10.1038/srep07763
nc	SCR1	C. albicans	doi.org/10.1038/srep07763
mi	sha-mir-1546	C. albicans	doi.org/10.1038/srep07763
mi	sha-mir-199a	C. albicans	doi.org/10.1038/srep07763
mi	sha-mir-23b	C. albicans	doi.org/10.1038/srep07763
mi	sha-mir-383	C. albicans	doi.org/10.1038/srep07763
mi	sja-mir-3490	C. albicans	doi.org/10.1038/srep07763
mi	sko-mir-2011	C. albicans	doi.org/10.1038/srep07763
mi	sla-mir-16	C. albicans	doi.org/10.1038/srep07763
mi	sly-MIR1918	C. albicans	doi.org/10.1038/srep07763
mi	sly-MIR482	C. albicans	doi.org/10.1038/srep07763
mi	sly-MIR5302	C. albicans	doi.org/10.1038/srep07763
mi	sme-lin-4	C. albicans	doi.org/10.1038/srep07763
mi	sme-mir-1b	C. albicans	doi.org/10.1038/srep07763
mi	sme-mir-754d	C. albicans	doi.org/10.1038/srep07763
mi	smo-MIR1089	C. albicans	doi.org/10.1038/srep07763
mi	smo-MIR1097	C. albicans	doi.org/10.1038/srep07763
mi	smo-MIR1103	C. albicans	doi.org/10.1038/srep07763
mi	smr-mir-965	C. albicans	doi.org/10.1038/srep07763
sno	snR10	C. albicans	doi.org/10.1038/srep07763
sno	snR128	C. albicans	doi.org/10.1038/srep07763
sn	snR14	C. albicans	doi.org/10.1038/srep07763
sno	snR17a	C. albicans	doi.org/10.1038/srep07763
sno	snR17b	C. albicans	doi.org/10.1038/srep07763
sno	snR18	C. albicans	doi.org/10.1038/srep07763
sn	snR19	C. albicans	doi.org/10.1038/srep07763
sno	snR24	C. albicans	doi.org/10.1038/srep07763
sno	snR30	C. albicans	doi.org/10.1038/srep07763
sno	snR32	C. albicans	doi.org/10.1038/srep07763
sno	snR34	C. albicans	doi.org/10.1038/srep07763
sno	snR36	C. albicans	doi.org/10.1038/srep07763
sno	snR38	C. albicans	doi.org/10.1038/srep07763
sn	snR39B	C. albicans	doi.org/10.1038/srep07763
sno	snR40	C. albicans	doi.org/10.1038/srep07763
sno	snR42	C. albicans	doi.org/10.1038/srep07763
sno	snR46	C. albicans	doi.org/10.1038/srep07763
sno	snR48	C. albicans	doi.org/10.1038/srep07763
sno	snR5	C. albicans	doi.org/10.1038/srep07763
sno	snR51	C. albicans	doi.org/10.1038/srep07763
sno	snR53	C. albicans	doi.org/10.1038/srep07763
sno	snR54	C. albicans	doi.org/10.1038/srep07763
sno	snR57	C. albicans	doi.org/10.1038/srep07763
sn	snR6	C. albicans	doi.org/10.1038/srep07763
sno	snR60	C. albicans	doi.org/10.1038/srep07763
sno	snR61	C. albicans	doi.org/10.1038/srep07763
sno	snR62	C. albicans	doi.org/10.1038/srep07763
sno	snR67	C. albicans	doi.org/10.1038/srep07763
sno	snR69	C. albicans	doi.org/10.1038/srep07763
sno	snR70	C. albicans	doi.org/10.1038/srep07763
sno	snR71	C. albicans	doi.org/10.1038/srep07763
sno	snR73	C. albicans	doi.org/10.1038/srep07763
sno	snR74	C. albicans	doi.org/10.1038/srep07763
sno	snR76	C. albicans	doi.org/10.1038/srep07763
sno	snR77	C. albicans	doi.org/10.1038/srep07763
sno	snR79	C. albicans	doi.org/10.1038/srep07763
sno	snR83	C. albicans	doi.org/10.1038/srep07763
sno	snR86	C. albicans	doi.org/10.1038/srep07763
mi	spu-mir-4848a	C. albicans	doi.org/10.1038/srep07763
mi	ssc-mir-16-1	C. albicans	doi.org/10.1038/srep07763
mi	ssc-mir-18a	C. albicans	doi.org/10.1038/srep07763
mi	ssc-mir-4335	C. albicans	doi.org/10.1038/srep07763
mi	ssl-MIR166a	C. albicans	doi.org/10.1038/srep07763
mi	tae-MIR156	C. albicans	doi.org/10.1038/srep07763
mi	tae-MIR160	C. albicans	doi.org/10.1038/srep07763
t	tC(GCA)Q	C. albicans	doi.org/10.1038/srep07763
mi	tca-mir-12	C. albicans	doi.org/10.1038/srep07763
mi	tca-mir-3848	C. albicans	doi.org/10.1038/srep07763
mi	tca-mir-3901	C. albicans	doi.org/10.1038/srep07763
mi	tca-mir-92b	C. albicans	doi.org/10.1038/srep07763
mi	tcc-MIR167a	C. albicans	doi.org/10.1038/srep07763
mi	tcc-MIR172b	C. albicans	doi.org/10.1038/srep07763
t	tD(GUC)Q	C. albicans	doi.org/10.1038/srep07763
t	tG(CCC)D	C. albicans	doi.org/10.1038/srep07763
t	tG(CCC)O	C. albicans	doi.org/10.1038/srep07763
t	tG(UCC)Q	C. albicans	doi.org/10.1038/srep07763
mi	tgu-mir-18a	C. albicans	doi.org/10.1038/srep07763
mi	tgu-mir-200a	C. albicans	doi.org/10.1038/srep07763
mi	tgu-mir-2968	C. albicans	doi.org/10.1038/srep07763
mi	tgu-mir-2974	C. albicans	doi.org/10.1038/srep07763
mi	tgu-mir-2976-1	C. albicans	doi.org/10.1038/srep07763
mi	tgu-mir-2976-2	C. albicans	doi.org/10.1038/srep07763
mi	tgu-mir-2976-3	C. albicans	doi.org/10.1038/srep07763
t	tH(GUG)Q	C. albicans	doi.org/10.1038/srep07763
telomerase	TLC1	C. albicans	doi.org/10.1038/srep07763
mi	tni-mir-138	C. albicans	doi.org/10.1038/srep07763
mi	tni-mir-9-4	C. albicans	doi.org/10.1038/srep07763
t	tQ(CUG)M	C. albicans	doi.org/10.1038/srep07763
t	tQ(UUG)E2	C. albicans	doi.org/10.1038/srep07763
t	tQ(UUG)Q	C. albicans	doi.org/10.1038/srep07763
t	tR(ACG)Q2	C. albicans	doi.org/10.1038/srep07763
t	tR(CCG)L	C. albicans	doi.org/10.1038/srep07763
t	tR(CCU)J	C. albicans	doi.org/10.1038/srep07763
t	tR(UCU)Q1	C. albicans	doi.org/10.1038/srep07763
t	tS(UGA)Q2	C. albicans	doi.org/10.1038/srep07763
t	tY(GUA)Q	C. albicans	doi.org/10.1038/srep07763
mi	vun-MIR319a	C. albicans	doi.org/10.1038/srep07763
mi	vvi-MIR845a	C. albicans	doi.org/10.1038/srep07763
mi	vvi-MIR845b	C. albicans	doi.org/10.1038/srep07763
mi	xtr-mir-138	C. albicans	doi.org/10.1038/srep07763
mi	xtr-mir-148a	C. albicans	doi.org/10.1038/srep07763
mi	xtr-mir-15a	C. albicans	doi.org/10.1038/srep07763
mi	xtr-mir-18a	C. albicans	doi.org/10.1038/srep07763
mi	xtr-mir-301-2	C. albicans	doi.org/10.1038/srep07763
mi	zma-MIR156a	C. albicans	doi.org/10.1038/srep07763
mi	zma-MIR159a	C. albicans	doi.org/10.1038/srep07763
mi	zma-MIR159d	C. albicans	doi.org/10.1038/srep07763
mi	zma-MIR166j	C. albicans	doi.org/10.1038/srep07763
mi	zma-MIR167i	C. albicans	doi.org/10.1038/srep07763
mi	zma-MIR2275c	C. albicans	doi.org/10.1038/srep07763
mi	zma-MIR390b	C. albicans	doi.org/10.1038/srep07763
mi	zma-MIR396d	C. albicans	doi.org/10.1038/srep07763
mi	zma-MIR396f	C. albicans	doi.org/10.1038/srep07763
r	15S_rRNA	C. neoformans	doi.org/10.1038/srep07763
r	21S_rRNA	C. neoformans	doi.org/10.1038/srep07763
mi	aca-let-7b	C. neoformans	doi.org/10.1038/srep07763
mi	aca-mir-196a-2	C. neoformans	doi.org/10.1038/srep07763
mi	aca-mir-27a	C. neoformans	doi.org/10.1038/srep07763
mi	aca-mir-367	C. neoformans	doi.org/10.1038/srep07763
mi	aca-mir-5419	C. neoformans	doi.org/10.1038/srep07763
mi	aga-mir-308	C. neoformans	doi.org/10.1038/srep07763
mi	aga-mir-87	C. neoformans	doi.org/10.1038/srep07763
mi	ahy-MIR156b	C. neoformans	doi.org/10.1038/srep07763
mi	ahy-MIR3518	C. neoformans	doi.org/10.1038/srep07763
mi	ahy-MIR3520	C. neoformans	doi.org/10.1038/srep07763
mi	aly-MIR157c	C. neoformans	doi.org/10.1038/srep07763
mi	aly-MIR163	C. neoformans	doi.org/10.1038/srep07763
mi	aly-MIR166g	C. neoformans	doi.org/10.1038/srep07763
mi	aly-MIR319a	C. neoformans	doi.org/10.1038/srep07763
mi	aly-MIR3434	C. neoformans	doi.org/10.1038/srep07763
mi	aly-MIR4246	C. neoformans	doi.org/10.1038/srep07763
mi	aly-MIR844	C. neoformans	doi.org/10.1038/srep07763
mi	aly-MIR853	C. neoformans	doi.org/10.1038/srep07763
mi	aly-MIR858	C. neoformans	doi.org/10.1038/srep07763
mi	aly-MIR869	C. neoformans	doi.org/10.1038/srep07763
mi	ame-mir-2-2	C. neoformans	doi.org/10.1038/srep07763
mi	ame-mir-317	C. neoformans	doi.org/10.1038/srep07763
mi	ame-mir-318	C. neoformans	doi.org/10.1038/srep07763
mi	ame-mir-3477	C. neoformans	doi.org/10.1038/srep07763
mi	ame-mir-3725	C. neoformans	doi.org/10.1038/srep07763
mi	ame-mir-3761	C. neoformans	doi.org/10.1038/srep07763
mi	ame-mir-3772	C. neoformans	doi.org/10.1038/srep07763
mi	ame-mir-932	C. neoformans	doi.org/10.1038/srep07763
mi	api-mir-3047-1	C. neoformans	doi.org/10.1038/srep07763
mi	aqu-mir-2019	C. neoformans	doi.org/10.1038/srep07763
mi	ath-MIR156b	C. neoformans	doi.org/10.1038/srep07763
mi	ath-MIR159c	C. neoformans	doi.org/10.1038/srep07763
mi	ath-MIR167c	C. neoformans	doi.org/10.1038/srep07763
mi	ath-MIR396a	C. neoformans	doi.org/10.1038/srep07763
mi	ath-MIR401	C. neoformans	doi.org/10.1038/srep07763
mi	ath-MIR406	C. neoformans	doi.org/10.1038/srep07763
mi	ath-MIR4239	C. neoformans	doi.org/10.1038/srep07763
mi	ath-MIR5019	C. neoformans	doi.org/10.1038/srep07763
mi	ath-MIR5023	C. neoformans	doi.org/10.1038/srep07763
mi	ath-MIR5642b	C. neoformans	doi.org/10.1038/srep07763
mi	ath-MIR5645d	C. neoformans	doi.org/10.1038/srep07763
mi	ath-MIR5656	C. neoformans	doi.org/10.1038/srep07763
mi	ath-MIR5660	C. neoformans	doi.org/10.1038/srep07763
mi	ath-MIR829	C. neoformans	doi.org/10.1038/srep07763
mi	ath-MIR864	C. neoformans	doi.org/10.1038/srep07763
mi	bdi-MIR159	C. neoformans	doi.org/10.1038/srep07763
mi	bdi-MIR166e	C. neoformans	doi.org/10.1038/srep07763
mi	bdi-MIR169j	C. neoformans	doi.org/10.1038/srep07763
mi	bdi-MIR172d	C. neoformans	doi.org/10.1038/srep07763
mi	bdi-MIR319	C. neoformans	doi.org/10.1038/srep07763
mi	bdi-MIR5181b	C. neoformans	doi.org/10.1038/srep07763
mi	bdi-MIR529	C. neoformans	doi.org/10.1038/srep07763
mi	bfl-mir-184	C. neoformans	doi.org/10.1038/srep07763
mi	bfl-mir-4866	C. neoformans	doi.org/10.1038/srep07763
mi	bfl-mir-4875a	C. neoformans	doi.org/10.1038/srep07763
mi	bmo-let-7	C. neoformans	doi.org/10.1038/srep07763
mi	bmo-mir-2733f	C. neoformans	doi.org/10.1038/srep07763
mi	bmo-mir-2760	C. neoformans	doi.org/10.1038/srep07763
mi	bmo-mir-2775a	C. neoformans	doi.org/10.1038/srep07763
mi	bmo-mir-283	C. neoformans	doi.org/10.1038/srep07763
mi	bmo-mir-2839	C. neoformans	doi.org/10.1038/srep07763
mi	bmo-mir-3281	C. neoformans	doi.org/10.1038/srep07763
mi	bmo-mir-3285	C. neoformans	doi.org/10.1038/srep07763
mi	bmo-mir-3306	C. neoformans	doi.org/10.1038/srep07763
mi	bmo-mir-3317	C. neoformans	doi.org/10.1038/srep07763
mi	bmo-mir-3351	C. neoformans	doi.org/10.1038/srep07763
mi	bmo-mir-3396	C. neoformans	doi.org/10.1038/srep07763
mi	bmo-mir-970	C. neoformans	doi.org/10.1038/srep07763
mi	bmo-mir-989b	C. neoformans	doi.org/10.1038/srep07763
mi	bna-MIR156b	C. neoformans	doi.org/10.1038/srep07763
mi	bta-mir-1814b	C. neoformans	doi.org/10.1038/srep07763
mi	bta-mir-2304	C. neoformans	doi.org/10.1038/srep07763
mi	bta-mir-2413	C. neoformans	doi.org/10.1038/srep07763
mi	bta-mir-2470	C. neoformans	doi.org/10.1038/srep07763
mi	bta-mir-93	C. neoformans	doi.org/10.1038/srep07763
mi	cbr-mir-35b-3	C. neoformans	doi.org/10.1038/srep07763
mi	cbr-mir-55	C. neoformans	doi.org/10.1038/srep07763
mi	cbr-mir-73b	C. neoformans	doi.org/10.1038/srep07763
mi	cbr-mir-787	C. neoformans	doi.org/10.1038/srep07763
mi	cfa-mir-200c	C. neoformans	doi.org/10.1038/srep07763
mi	cfa-mir-214	C. neoformans	doi.org/10.1038/srep07763
mi	cin-mir-367	C. neoformans	doi.org/10.1038/srep07763
mi	cin-mir-4000a-1	C. neoformans	doi.org/10.1038/srep07763
mi	cin-mir-4001g	C. neoformans	doi.org/10.1038/srep07763
mi	cin-mir-4031	C. neoformans	doi.org/10.1038/srep07763
mi	cin-mir-4081	C. neoformans	doi.org/10.1038/srep07763
mi	cin-mir-4171	C. neoformans	doi.org/10.1038/srep07763
mi	cre-MIR907	C. neoformans	doi.org/10.1038/srep07763
mi	crm-mir-235	C. neoformans	doi.org/10.1038/srep07763
mi	crm-mir-253	C. neoformans	doi.org/10.1038/srep07763
mi	csi-MIR164	C. neoformans	doi.org/10.1038/srep07763
mi	csi-MIR3946	C. neoformans	doi.org/10.1038/srep07763
mi	csi-MIR3951	C. neoformans	doi.org/10.1038/srep07763
mi	csi-MIR396c	C. neoformans	doi.org/10.1038/srep07763
mi	csi-MIR399a	C. neoformans	doi.org/10.1038/srep07763
mi	cte-mir-1992	C. neoformans	doi.org/10.1038/srep07763
mi	cte-mir-277a	C. neoformans	doi.org/10.1038/srep07763
mi	ctr-MIR164	C. neoformans	doi.org/10.1038/srep07763
mi	dan-mir-275	C. neoformans	doi.org/10.1038/srep07763
mi	dan-mir-9c	C. neoformans	doi.org/10.1038/srep07763
mi	der-mir-13b-2	C. neoformans	doi.org/10.1038/srep07763
mi	der-mir-278	C. neoformans	doi.org/10.1038/srep07763
mi	dgr-mir-92b	C. neoformans	doi.org/10.1038/srep07763
mi	dme-mir-2499	C. neoformans	doi.org/10.1038/srep07763
mi	dme-mir-4915	C. neoformans	doi.org/10.1038/srep07763
mi	dme-mir-4968	C. neoformans	doi.org/10.1038/srep07763
mi	dme-mir-4973	C. neoformans	doi.org/10.1038/srep07763
mi	dmo-mir-309	C. neoformans	doi.org/10.1038/srep07763
mi	dpe-mir-13a	C. neoformans	doi.org/10.1038/srep07763
mi	dpe-mir-309	C. neoformans	doi.org/10.1038/srep07763
mi	dps-mir-2505	C. neoformans	doi.org/10.1038/srep07763
mi	dps-mir-2529	C. neoformans	doi.org/10.1038/srep07763
mi	dps-mir-2553	C. neoformans	doi.org/10.1038/srep07763
mi	dps-mir-2558-1	C. neoformans	doi.org/10.1038/srep07763
mi	dps-mir-2574a	C. neoformans	doi.org/10.1038/srep07763
mi	dps-mir-309	C. neoformans	doi.org/10.1038/srep07763
mi	dps-mir-986	C. neoformans	doi.org/10.1038/srep07763
mi	dpu-mir-133	C. neoformans	doi.org/10.1038/srep07763
mi	dre-mir-125b-1	C. neoformans	doi.org/10.1038/srep07763
mi	dre-mir-29a	C. neoformans	doi.org/10.1038/srep07763
mi	dre-mir-430a-18	C. neoformans	doi.org/10.1038/srep07763
mi	dsi-mir-2580	C. neoformans	doi.org/10.1038/srep07763
mi	dsi-mir-2584	C. neoformans	doi.org/10.1038/srep07763
mi	dsi-mir-282	C. neoformans	doi.org/10.1038/srep07763
mi	dsi-mir-967	C. neoformans	doi.org/10.1038/srep07763
mi	dvi-mir-309	C. neoformans	doi.org/10.1038/srep07763
mi	ebv-mir-BART7	C. neoformans	doi.org/10.1038/srep07763
mi	eca-mir-33a	C. neoformans	doi.org/10.1038/srep07763
mi	eca-mir-708	C. neoformans	doi.org/10.1038/srep07763
mi	egr-mir-8	C. neoformans	doi.org/10.1038/srep07763
mi	emu-mir-8	C. neoformans	doi.org/10.1038/srep07763
mi	esi-MIR3467	C. neoformans	doi.org/10.1038/srep07763
mi	gga-mir-1464	C. neoformans	doi.org/10.1038/srep07763
mi	gga-mir-146c-2	C. neoformans	doi.org/10.1038/srep07763
mi	gga-mir-1564	C. neoformans	doi.org/10.1038/srep07763
mi	gga-mir-1600	C. neoformans	doi.org/10.1038/srep07763
mi	gga-mir-1626	C. neoformans	doi.org/10.1038/srep07763
mi	gga-mir-1692	C. neoformans	doi.org/10.1038/srep07763
mi	gga-mir-1814	C. neoformans	doi.org/10.1038/srep07763
mi	gga-mir-187	C. neoformans	doi.org/10.1038/srep07763
mi	gga-mir-30b	C. neoformans	doi.org/10.1038/srep07763
mi	gga-mir-466	C. neoformans	doi.org/10.1038/srep07763
mi	ggo-mir-133a	C. neoformans	doi.org/10.1038/srep07763
mi	ghr-MIR2948	C. neoformans	doi.org/10.1038/srep07763
mi	gma-MIR1520d	C. neoformans	doi.org/10.1038/srep07763
mi	gma-MIR1526	C. neoformans	doi.org/10.1038/srep07763
mi	gma-MIR169m	C. neoformans	doi.org/10.1038/srep07763
mi	gma-MIR171g	C. neoformans	doi.org/10.1038/srep07763
mi	gma-MIR171h	C. neoformans	doi.org/10.1038/srep07763
mi	gma-MIR394a	C. neoformans	doi.org/10.1038/srep07763
mi	gma-MIR408	C. neoformans	doi.org/10.1038/srep07763
mi	gma-MIR4355	C. neoformans	doi.org/10.1038/srep07763
mi	gma-MIR4372b	C. neoformans	doi.org/10.1038/srep07763
mi	gma-MIR5036	C. neoformans	doi.org/10.1038/srep07763
mi	gra-MIR482	C. neoformans	doi.org/10.1038/srep07763
mi	hsa-mir-3160-1	C. neoformans	doi.org/10.1038/srep07763
mi	hsa-mir-3195	C. neoformans	doi.org/10.1038/srep07763
mi	hsa-mir-3607	C. neoformans	doi.org/10.1038/srep07763
mi	hsa-mir-3620	C. neoformans	doi.org/10.1038/srep07763
mi	hsa-mir-3676	C. neoformans	doi.org/10.1038/srep07763
mi	hsa-mir-3974	C. neoformans	doi.org/10.1038/srep07763
mi	hsa-mir-3975	C. neoformans	doi.org/10.1038/srep07763
mi	hsa-mir-3976	C. neoformans	doi.org/10.1038/srep07763
mi	hsa-mir-4287	C. neoformans	doi.org/10.1038/srep07763
mi	hsa-mir-4305	C. neoformans	doi.org/10.1038/srep07763
mi	hsa-mir-4329	C. neoformans	doi.org/10.1038/srep07763
mi	hsa-mir-4488	C. neoformans	doi.org/10.1038/srep07763
mi	hsa-mir-4507	C. neoformans	doi.org/10.1038/srep07763
mi	hsa-mir-4514	C. neoformans	doi.org/10.1038/srep07763
mi	hsa-mir-4524b	C. neoformans	doi.org/10.1038/srep07763
mi	hsa-mir-4688	C. neoformans	doi.org/10.1038/srep07763
mi	hsa-mir-4748	C. neoformans	doi.org/10.1038/srep07763
mi	hsa-mir-4780	C. neoformans	doi.org/10.1038/srep07763
mi	hsa-mir-518f	C. neoformans	doi.org/10.1038/srep07763
mi	hsa-mir-638	C. neoformans	doi.org/10.1038/srep07763
mi	hsa-mir-708	C. neoformans	doi.org/10.1038/srep07763
mi	hsv1-mir-H12	C. neoformans	doi.org/10.1038/srep07763
mi	hsv1-mir-H4	C. neoformans	doi.org/10.1038/srep07763
nc	ICR1	C. neoformans	doi.org/10.1038/srep07763
mi	isc-mir-750	C. neoformans	doi.org/10.1038/srep07763
mi	kshv-mir-K12-6	C. neoformans	doi.org/10.1038/srep07763
mi	lgi-mir-279	C. neoformans	doi.org/10.1038/srep07763
mi	lgi-mir-34	C. neoformans	doi.org/10.1038/srep07763
sn	LSR1	C. neoformans	doi.org/10.1038/srep07763
mi	mml-mir-506	C. neoformans	doi.org/10.1038/srep07763
mi	mml-mir-517	C. neoformans	doi.org/10.1038/srep07763
mi	mml-mir-519c	C. neoformans	doi.org/10.1038/srep07763
mi	mml-mir-639	C. neoformans	doi.org/10.1038/srep07763
mi	mml-mir-650c	C. neoformans	doi.org/10.1038/srep07763
mi	mml-mir-938	C. neoformans	doi.org/10.1038/srep07763
mi	mmu-let-7e	C. neoformans	doi.org/10.1038/srep07763
mi	mmu-mir-1193	C. neoformans	doi.org/10.1038/srep07763
mi	mmu-mir-2182	C. neoformans	doi.org/10.1038/srep07763
mi	mmu-mir-3064	C. neoformans	doi.org/10.1038/srep07763
mi	mmu-mir-3079	C. neoformans	doi.org/10.1038/srep07763
mi	mmu-mir-344i	C. neoformans	doi.org/10.1038/srep07763
mi	mmu-mir-466h	C. neoformans	doi.org/10.1038/srep07763
mi	mmu-mir-466k	C. neoformans	doi.org/10.1038/srep07763
mi	mmu-mir-466q	C. neoformans	doi.org/10.1038/srep07763
mi	mmu-mir-489	C. neoformans	doi.org/10.1038/srep07763
mi	mmu-mir-5106	C. neoformans	doi.org/10.1038/srep07763
mi	mmu-mir-5118	C. neoformans	doi.org/10.1038/srep07763
mi	mmu-mir-5119	C. neoformans	doi.org/10.1038/srep07763
mi	mmu-mir-5121	C. neoformans	doi.org/10.1038/srep07763
mi	mmu-mir-669d	C. neoformans	doi.org/10.1038/srep07763
mi	mmu-mir-669d-	C. neoformans	doi.org/10.1038/srep07763
mi	mmu-mir-675	C. neoformans	doi.org/10.1038/srep07763
mi	mmu-mir-701	C. neoformans	doi.org/10.1038/srep07763
mi	mtr-MIR156e	C. neoformans	doi.org/10.1038/srep07763
mi	mtr-MIR171c	C. neoformans	doi.org/10.1038/srep07763
mi	mtr-MIR2111i	C. neoformans	doi.org/10.1038/srep07763
mi	mtr-MIR2585e	C. neoformans	doi.org/10.1038/srep07763
mi	mtr-MIR2587a	C. neoformans	doi.org/10.1038/srep07763
mi	mtr-MIR2587c	C. neoformans	doi.org/10.1038/srep07763
mi	mtr-MIR2603	C. neoformans	doi.org/10.1038/srep07763
mi	mtr-MIR2608	C. neoformans	doi.org/10.1038/srep07763
mi	mtr-MIR2615a	C. neoformans	doi.org/10.1038/srep07763
mi	mtr-MIR2652g	C. neoformans	doi.org/10.1038/srep07763
mi	mtr-MIR2655j	C. neoformans	doi.org/10.1038/srep07763
mi	mtr-MIR2657b	C. neoformans	doi.org/10.1038/srep07763
mi	mtr-MIR2671a	C. neoformans	doi.org/10.1038/srep07763
mi	mtr-MIR5295c	C. neoformans	doi.org/10.1038/srep07763
nc	NTS1-2	C. neoformans	doi.org/10.1038/srep07763
mi	nvi-mir-3477	C. neoformans	doi.org/10.1038/srep07763
mi	oan-mir-1346	C. neoformans	doi.org/10.1038/srep07763
mi	oan-mir-1347	C. neoformans	doi.org/10.1038/srep07763
mi	oan-mir-1351	C. neoformans	doi.org/10.1038/srep07763
mi	oan-mir-1360	C. neoformans	doi.org/10.1038/srep07763
mi	oan-mir-1369	C. neoformans	doi.org/10.1038/srep07763
mi	oan-mir-1370	C. neoformans	doi.org/10.1038/srep07763
mi	oan-mir-1407	C. neoformans	doi.org/10.1038/srep07763
mi	oan-mir-1415	C. neoformans	doi.org/10.1038/srep07763
mi	oan-mir-1418	C. neoformans	doi.org/10.1038/srep07763
mi	oan-mir-1421l-2	C. neoformans	doi.org/10.1038/srep07763
mi	oan-mir-1421p-1	C. neoformans	doi.org/10.1038/srep07763
mi	oan-mir-153	C. neoformans	doi.org/10.1038/srep07763
mi	oan-mir-16b	C. neoformans	doi.org/10.1038/srep07763
mi	oan-mir-204	C. neoformans	doi.org/10.1038/srep07763
mi	oan-mir-449c	C. neoformans	doi.org/10.1038/srep07763
mi	odi-mir-219	C. neoformans	doi.org/10.1038/srep07763
mi	ola-mir-1306	C. neoformans	doi.org/10.1038/srep07763
mi	ola-mir-148	C. neoformans	doi.org/10.1038/srep07763
mi	ola-mir-15a	C. neoformans	doi.org/10.1038/srep07763
mi	ola-mir-430c-6	C. neoformans	doi.org/10.1038/srep07763
mi	ola-mir-9b-2	C. neoformans	doi.org/10.1038/srep07763
mi	osa-MIR1423	C. neoformans	doi.org/10.1038/srep07763
mi	osa-MIR1423b	C. neoformans	doi.org/10.1038/srep07763
mi	osa-MIR2055	C. neoformans	doi.org/10.1038/srep07763
mi	osa-MIR2094	C. neoformans	doi.org/10.1038/srep07763
mi	osa-MIR2919	C. neoformans	doi.org/10.1038/srep07763
mi	osa-MIR2921	C. neoformans	doi.org/10.1038/srep07763
mi	osa-MIR2922	C. neoformans	doi.org/10.1038/srep07763
mi	osa-MIR399c	C. neoformans	doi.org/10.1038/srep07763
mi	osa-MIR444c	C. neoformans	doi.org/10.1038/srep07763
mi	osa-MIR5075	C. neoformans	doi.org/10.1038/srep07763
mi	osa-MIR5144	C. neoformans	doi.org/10.1038/srep07763
mi	osa-MIR5149	C. neoformans	doi.org/10.1038/srep07763
mi	osa-MIR5155	C. neoformans	doi.org/10.1038/srep07763
mi	osa-MIR5501	C. neoformans	doi.org/10.1038/srep07763
mi	osa-MIR5515	C. neoformans	doi.org/10.1038/srep07763
mi	osa-MIR5540	C. neoformans	doi.org/10.1038/srep07763
mi	osa-MIR815b	C. neoformans	doi.org/10.1038/srep07763
mi	osa-MIR819h	C. neoformans	doi.org/10.1038/srep07763
mi	pma-mir-199b	C. neoformans	doi.org/10.1038/srep07763
mi	pma-mir-20a	C. neoformans	doi.org/10.1038/srep07763
mi	pma-mir-4587	C. neoformans	doi.org/10.1038/srep07763
mi	ppc-mir-2241c	C. neoformans	doi.org/10.1038/srep07763
mi	ppc-mir-2248	C. neoformans	doi.org/10.1038/srep07763
mi	ppc-mir-2270	C. neoformans	doi.org/10.1038/srep07763
mi	ppt-MIR1023e	C. neoformans	doi.org/10.1038/srep07763
mi	ppt-MIR1045	C. neoformans	doi.org/10.1038/srep07763
mi	ppt-MIR1220a	C. neoformans	doi.org/10.1038/srep07763
mi	ppt-MIR1220b	C. neoformans	doi.org/10.1038/srep07763
mi	ppt-MIR160f	C. neoformans	doi.org/10.1038/srep07763
mi	ppt-MIR171b	C. neoformans	doi.org/10.1038/srep07763
mi	ppt-MIR408	C. neoformans	doi.org/10.1038/srep07763
mi	ppy-mir-521-2	C. neoformans	doi.org/10.1038/srep07763
mi	ppy-mir-556	C. neoformans	doi.org/10.1038/srep07763
mi	ppy-mir-558	C. neoformans	doi.org/10.1038/srep07763
mi	ppy-mir-640	C. neoformans	doi.org/10.1038/srep07763
mi	ptc-MIR396g	C. neoformans	doi.org/10.1038/srep07763
mi	ptr-mir-548i-4	C. neoformans	doi.org/10.1038/srep07763
mi	ptr-mir-708	C. neoformans	doi.org/10.1038/srep07763
mi	rco-MIR171c	C. neoformans	doi.org/10.1038/srep07763
mi	rco-MIR399b	C. neoformans	doi.org/10.1038/srep07763
mi	rmi-mir-5322	C. neoformans	doi.org/10.1038/srep07763
mi	rmi-mir-5332	C. neoformans	doi.org/10.1038/srep07763
mi	rno-let-7e	C. neoformans	doi.org/10.1038/srep07763
mi	rno-mir-16	C. neoformans	doi.org/10.1038/srep07763
mi	rno-mir-194-2	C. neoformans	doi.org/10.1038/srep07763
mi	rno-mir-291a	C. neoformans	doi.org/10.1038/srep07763
mi	rno-mir-301a	C. neoformans	doi.org/10.1038/srep07763
mi	rno-mir-3578	C. neoformans	doi.org/10.1038/srep07763
mi	rno-mir-384	C. neoformans	doi.org/10.1038/srep07763
mi	rno-mir-483	C. neoformans	doi.org/10.1038/srep07763
mi	rno-mir-675	C. neoformans	doi.org/10.1038/srep07763
mi	rno-mir-93	C. neoformans	doi.org/10.1038/srep07763
nc	RPM1	C. neoformans	doi.org/10.1038/srep07763
nc	RPR1	C. neoformans	doi.org/10.1038/srep07763
nc	RUF20	C. neoformans	doi.org/10.1038/srep07763
nc	RUF21	C. neoformans	doi.org/10.1038/srep07763
nc	RUF22	C. neoformans	doi.org/10.1038/srep07763
mi	sbi-MIR156e	C. neoformans	doi.org/10.1038/srep07763
mi	sbi-MIR166h	C. neoformans	doi.org/10.1038/srep07763
mi	sbi-MIR167b	C. neoformans	doi.org/10.1038/srep07763
mi	sbi-MIR821e	C. neoformans	doi.org/10.1038/srep07763
nc	SCR1	C. neoformans	doi.org/10.1038/srep07763
mi	sha-mir-204	C. neoformans	doi.org/10.1038/srep07763
mi	sja-mir-307	C. neoformans	doi.org/10.1038/srep07763
mi	sja-mir-3488	C. neoformans	doi.org/10.1038/srep07763
mi	sja-mir-71b	C. neoformans	doi.org/10.1038/srep07763
mi	sko-mir-71	C. neoformans	doi.org/10.1038/srep07763
mi	sly-MIR1918	C. neoformans	doi.org/10.1038/srep07763
mi	sly-MIR5302	C. neoformans	doi.org/10.1038/srep07763
mi	sme-mir-2149	C. neoformans	doi.org/10.1038/srep07763
mi	sme-mir-2167	C. neoformans	doi.org/10.1038/srep07763
mi	sme-mir-31a	C. neoformans	doi.org/10.1038/srep07763
mi	sme-mir-31b-3	C. neoformans	doi.org/10.1038/srep07763
mi	smo-MIR536	C. neoformans	doi.org/10.1038/srep07763
sno	snR128	C. neoformans	doi.org/10.1038/srep07763
sno	snR17a	C. neoformans	doi.org/10.1038/srep07763
sn	snR19	C. neoformans	doi.org/10.1038/srep07763
sno	snR191	C. neoformans	doi.org/10.1038/srep07763
sno	snR24	C. neoformans	doi.org/10.1038/srep07763
sno	snR30	C. neoformans	doi.org/10.1038/srep07763
sno	snR36	C. neoformans	doi.org/10.1038/srep07763
sn	snR39B	C. neoformans	doi.org/10.1038/srep07763
sno	snR40	C. neoformans	doi.org/10.1038/srep07763
sno	snR48	C. neoformans	doi.org/10.1038/srep07763
sno	snR49	C. neoformans	doi.org/10.1038/srep07763
sno	snR51	C. neoformans	doi.org/10.1038/srep07763
sno	snR57	C. neoformans	doi.org/10.1038/srep07763
sno	snR58	C. neoformans	doi.org/10.1038/srep07763
sn	snR6	C. neoformans	doi.org/10.1038/srep07763
sno	snR60	C. neoformans	doi.org/10.1038/srep07763
sno	snR61	C. neoformans	doi.org/10.1038/srep07763
sno	snR62	C. neoformans	doi.org/10.1038/srep07763
sno	snR67	C. neoformans	doi.org/10.1038/srep07763
sno	snR69	C. neoformans	doi.org/10.1038/srep07763
sno	snR73	C. neoformans	doi.org/10.1038/srep07763
sno	snR74	C. neoformans	doi.org/10.1038/srep07763
sno	snR76	C. neoformans	doi.org/10.1038/srep07763
sno	snR77	C. neoformans	doi.org/10.1038/srep07763
sno	snR78	C. neoformans	doi.org/10.1038/srep07763
sno	snR79	C. neoformans	doi.org/10.1038/srep07763
sno	snR81	C. neoformans	doi.org/10.1038/srep07763
sno	snR84	C. neoformans	doi.org/10.1038/srep07763
sno	snR86	C. neoformans	doi.org/10.1038/srep07763
mi	sof-MIR168b	C. neoformans	doi.org/10.1038/srep07763
mi	ssc-mir-16-1	C. neoformans	doi.org/10.1038/srep07763
mi	ssc-mir-4335	C. neoformans	doi.org/10.1038/srep07763
mi	ssl-MIR166a	C. neoformans	doi.org/10.1038/srep07763
mi	tae-MIR156	C. neoformans	doi.org/10.1038/srep07763
mi	tae-MIR160	C. neoformans	doi.org/10.1038/srep07763
mi	tca-mir-304	C. neoformans	doi.org/10.1038/srep07763
mi	tca-mir-3814	C. neoformans	doi.org/10.1038/srep07763
mi	tca-mir-3830	C. neoformans	doi.org/10.1038/srep07763
mi	tca-mir-3838	C. neoformans	doi.org/10.1038/srep07763
mi	tca-mir-3891	C. neoformans	doi.org/10.1038/srep07763
mi	tca-mir-3901	C. neoformans	doi.org/10.1038/srep07763
mi	tcc-MIR166b	C. neoformans	doi.org/10.1038/srep07763
t	tG(UCC)Q	C. neoformans	doi.org/10.1038/srep07763
mi	tgu-mir-146a	C. neoformans	doi.org/10.1038/srep07763
mi	tgu-mir-203	C. neoformans	doi.org/10.1038/srep07763
mi	tgu-mir-2974	C. neoformans	doi.org/10.1038/srep07763
mi	tgu-mir-2976-1	C. neoformans	doi.org/10.1038/srep07763
mi	tgu-mir-2976-2	C. neoformans	doi.org/10.1038/srep07763
mi	tgu-mir-2976-3	C. neoformans	doi.org/10.1038/srep07763
t	tH(GUG)Q	C. neoformans	doi.org/10.1038/srep07763
telomerase	TLC1	C. neoformans	doi.org/10.1038/srep07763
t	tQ(CUG)M	C. neoformans	doi.org/10.1038/srep07763
t	tR(CCU)J	C. neoformans	doi.org/10.1038/srep07763
t	tS(GCU)Q1	C. neoformans	doi.org/10.1038/srep07763
mi	vvi-MIR160b	C. neoformans	doi.org/10.1038/srep07763
mi	vvi-MIR168	C. neoformans	doi.org/10.1038/srep07763
mi	vvi-MIR3631c	C. neoformans	doi.org/10.1038/srep07763
mi	vvi-MIR3638	C. neoformans	doi.org/10.1038/srep07763
mi	vvi-MIR399f	C. neoformans	doi.org/10.1038/srep07763
mi	xtr-mir-148a	C. neoformans	doi.org/10.1038/srep07763
mi	zma-MIR156i	C. neoformans	doi.org/10.1038/srep07763
mi	zma-MIR159b	C. neoformans	doi.org/10.1038/srep07763
mi	zma-MIR159d	C. neoformans	doi.org/10.1038/srep07763
mi	zma-MIR162	C. neoformans	doi.org/10.1038/srep07763
mi	zma-MIR164c	C. neoformans	doi.org/10.1038/srep07763
mi	zma-MIR164h	C. neoformans	doi.org/10.1038/srep07763
mi	zma-MIR390b	C. neoformans	doi.org/10.1038/srep07763
mi	zma-MIR395c	C. neoformans	doi.org/10.1038/srep07763
mi	zma-MIR396e	C. neoformans	doi.org/10.1038/srep07763
mi	aae-mir-275	P. brasiliensis	doi.org/10.1038/srep07763
mi	aly-MIR163	P. brasiliensis	doi.org/10.1038/srep07763
mi	aly-MIR824	P. brasiliensis	doi.org/10.1038/srep07763
mi	aly-MIR828	P. brasiliensis	doi.org/10.1038/srep07763
mi	ame-mir-2796	P. brasiliensis	doi.org/10.1038/srep07763
mi	ame-mir-3725	P. brasiliensis	doi.org/10.1038/srep07763
mi	ame-mir-3754	P. brasiliensis	doi.org/10.1038/srep07763
mi	ame-mir-3767	P. brasiliensis	doi.org/10.1038/srep07763
mi	ame-mir-3797	P. brasiliensis	doi.org/10.1038/srep07763
mi	asu-mir-36f	P. brasiliensis	doi.org/10.1038/srep07763
mi	ath-MIR167c	P. brasiliensis	doi.org/10.1038/srep07763
mi	ath-MIR167d	P. brasiliensis	doi.org/10.1038/srep07763
mi	ath-MIR169a	P. brasiliensis	doi.org/10.1038/srep07763
mi	ath-MIR414	P. brasiliensis	doi.org/10.1038/srep07763
mi	ath-MIR5641	P. brasiliensis	doi.org/10.1038/srep07763
mi	ath-MIR5645d	P. brasiliensis	doi.org/10.1038/srep07763
mi	ath-MIR5648	P. brasiliensis	doi.org/10.1038/srep07763
mi	ath-MIR822	P. brasiliensis	doi.org/10.1038/srep07763
mi	bdi-MIR160a	P. brasiliensis	doi.org/10.1038/srep07763
mi	bdi-MIR168	P. brasiliensis	doi.org/10.1038/srep07763
mi	bdi-MIR5065	P. brasiliensis	doi.org/10.1038/srep07763
mi	bdi-MIR5169	P. brasiliensis	doi.org/10.1038/srep07763
mi	bmo-mir-2733a-2	P. brasiliensis	doi.org/10.1038/srep07763
mi	bmo-mir-2826	P. brasiliensis	doi.org/10.1038/srep07763
mi	bmo-mir-3229	P. brasiliensis	doi.org/10.1038/srep07763
mi	bmo-mir-3250	P. brasiliensis	doi.org/10.1038/srep07763
mi	bmo-mir-3364	P. brasiliensis	doi.org/10.1038/srep07763
mi	bmo-mir-3382	P. brasiliensis	doi.org/10.1038/srep07763
mi	bta-mir-1225	P. brasiliensis	doi.org/10.1038/srep07763
mi	bta-mir-2284x	P. brasiliensis	doi.org/10.1038/srep07763
mi	bta-mir-2309	P. brasiliensis	doi.org/10.1038/srep07763
mi	bta-mir-2353	P. brasiliensis	doi.org/10.1038/srep07763
mi	bta-mir-2393	P. brasiliensis	doi.org/10.1038/srep07763
mi	bta-mir-2447	P. brasiliensis	doi.org/10.1038/srep07763
mi	bta-mir-2892	P. brasiliensis	doi.org/10.1038/srep07763
mi	bta-mir-2917	P. brasiliensis	doi.org/10.1038/srep07763
mi	bta-mir-301b	P. brasiliensis	doi.org/10.1038/srep07763
mi	cel-mir-40	P. brasiliensis	doi.org/10.1038/srep07763
mi	cfa-let-7j	P. brasiliensis	doi.org/10.1038/srep07763
mi	cfa-mir-665	P. brasiliensis	doi.org/10.1038/srep07763
mi	cre-MIR1147	P. brasiliensis	doi.org/10.1038/srep07763
mi	cre-MIR905	P. brasiliensis	doi.org/10.1038/srep07763
mi	crm-mir-74b	P. brasiliensis	doi.org/10.1038/srep07763
mi	csi-MIR482a	P. brasiliensis	doi.org/10.1038/srep07763
mi	csi-MIR530a	P. brasiliensis	doi.org/10.1038/srep07763
mi	cte-let-7	P. brasiliensis	doi.org/10.1038/srep07763
mi	cte-mir-2715	P. brasiliensis	doi.org/10.1038/srep07763
mi	der-mir-13b-2	P. brasiliensis	doi.org/10.1038/srep07763
mi	dme-mir-2279	P. brasiliensis	doi.org/10.1038/srep07763
mi	dmo-mir-2c	P. brasiliensis	doi.org/10.1038/srep07763
mi	dps-mir-210b	P. brasiliensis	doi.org/10.1038/srep07763
mi	dps-mir-964	P. brasiliensis	doi.org/10.1038/srep07763
mi	dre-mir-125a-2	P. brasiliensis	doi.org/10.1038/srep07763
mi	dre-mir-125b-1	P. brasiliensis	doi.org/10.1038/srep07763
mi	dre-mir-2195	P. brasiliensis	doi.org/10.1038/srep07763
mi	dre-mir-24-4	P. brasiliensis	doi.org/10.1038/srep07763
mi	dwi-mir-34	P. brasiliensis	doi.org/10.1038/srep07763
mi	eca-mir-424	P. brasiliensis	doi.org/10.1038/srep07763
mi	gga-mir-135b	P. brasiliensis	doi.org/10.1038/srep07763
mi	gga-mir-1608	P. brasiliensis	doi.org/10.1038/srep07763
mi	gga-mir-1743	P. brasiliensis	doi.org/10.1038/srep07763
mi	gga-mir-1775	P. brasiliensis	doi.org/10.1038/srep07763
mi	gga-mir-1807	P. brasiliensis	doi.org/10.1038/srep07763
mi	gma-MIR394a	P. brasiliensis	doi.org/10.1038/srep07763
mi	gma-MIR4407	P. brasiliensis	doi.org/10.1038/srep07763
mi	hsa-mir-3157	P. brasiliensis	doi.org/10.1038/srep07763
mi	hsa-mir-4279	P. brasiliensis	doi.org/10.1038/srep07763
mi	hsa-mir-429	P. brasiliensis	doi.org/10.1038/srep07763
mi	hsa-mir-4296	P. brasiliensis	doi.org/10.1038/srep07763
mi	hsa-mir-4429	P. brasiliensis	doi.org/10.1038/srep07763
mi	hsa-mir-4655	P. brasiliensis	doi.org/10.1038/srep07763
mi	hsa-mir-4744	P. brasiliensis	doi.org/10.1038/srep07763
mi	hsa-mir-5583-1	P. brasiliensis	doi.org/10.1038/srep07763
mi	hsa-mir-5685	P. brasiliensis	doi.org/10.1038/srep07763
mi	hvu-MIR5048	P. brasiliensis	doi.org/10.1038/srep07763
mi	isc-mir-8	P. brasiliensis	doi.org/10.1038/srep07763
mi	mml-mir-1227	P. brasiliensis	doi.org/10.1038/srep07763
mi	mml-mir-212	P. brasiliensis	doi.org/10.1038/srep07763
mi	mmu-mir-1187	P. brasiliensis	doi.org/10.1038/srep07763
mi	mmu-mir-1982	P. brasiliensis	doi.org/10.1038/srep07763
mi	mmu-mir-3106	P. brasiliensis	doi.org/10.1038/srep07763
mi	mmu-mir-3472	P. brasiliensis	doi.org/10.1038/srep07763
mi	mmu-mir-466i	P. brasiliensis	doi.org/10.1038/srep07763
mi	mmu-mir-466q	P. brasiliensis	doi.org/10.1038/srep07763
mi	mmu-mir-467g	P. brasiliensis	doi.org/10.1038/srep07763
mi	mmu-mir-5098	P. brasiliensis	doi.org/10.1038/srep07763
mi	mmu-mir-5107	P. brasiliensis	doi.org/10.1038/srep07763
mi	mmu-mir-5109	P. brasiliensis	doi.org/10.1038/srep07763
mi	mmu-mir-5113	P. brasiliensis	doi.org/10.1038/srep07763
mi	mmu-mir-5119	P. brasiliensis	doi.org/10.1038/srep07763
mi	mmu-mir-5121	P. brasiliensis	doi.org/10.1038/srep07763
mi	mtr-MIR156f	P. brasiliensis	doi.org/10.1038/srep07763
mi	mtr-MIR2587b	P. brasiliensis	doi.org/10.1038/srep07763
mi	mtr-MIR2643	P. brasiliensis	doi.org/10.1038/srep07763
mi	mtr-MIR5226	P. brasiliensis	doi.org/10.1038/srep07763
mi	mtr-MIR5275	P. brasiliensis	doi.org/10.1038/srep07763
mi	nve-mir-2042	P. brasiliensis	doi.org/10.1038/srep07763
mi	nvi-mir-2a	P. brasiliensis	doi.org/10.1038/srep07763
mi	oan-mir-1362	P. brasiliensis	doi.org/10.1038/srep07763
mi	oan-mir-1412	P. brasiliensis	doi.org/10.1038/srep07763
mi	oan-mir-1420e	P. brasiliensis	doi.org/10.1038/srep07763
mi	oan-mir-1421ae	P. brasiliensis	doi.org/10.1038/srep07763
mi	oan-mir-1421n-2	P. brasiliensis	doi.org/10.1038/srep07763
mi	oan-mir-302-1	P. brasiliensis	doi.org/10.1038/srep07763
mi	oan-mir-30e	P. brasiliensis	doi.org/10.1038/srep07763
mi	odi-mir-1497h	P. brasiliensis	doi.org/10.1038/srep07763
mi	ola-mir-1-2	P. brasiliensis	doi.org/10.1038/srep07763
mi	osa-MIR5075	P. brasiliensis	doi.org/10.1038/srep07763
mi	osa-MIR5076	P. brasiliensis	doi.org/10.1038/srep07763
mi	osa-MIR821c	P. brasiliensis	doi.org/10.1038/srep07763
mi	pma-mir-130e	P. brasiliensis	doi.org/10.1038/srep07763
mi	pma-mir-147	P. brasiliensis	doi.org/10.1038/srep07763
mi	pma-mir-26a-2	P. brasiliensis	doi.org/10.1038/srep07763
mi	ppt-MIR1047	P. brasiliensis	doi.org/10.1038/srep07763
mi	ppt-MIR1052	P. brasiliensis	doi.org/10.1038/srep07763
mi	ppt-MIR529c	P. brasiliensis	doi.org/10.1038/srep07763
mi	ppt-MIR537a	P. brasiliensis	doi.org/10.1038/srep07763
mi	pta-MIR1313	P. brasiliensis	doi.org/10.1038/srep07763
mi	ptc-MIR169f	P. brasiliensis	doi.org/10.1038/srep07763
mi	ptr-mir-567	P. brasiliensis	doi.org/10.1038/srep07763
mi	rlcv-mir-rL1-29	P. brasiliensis	doi.org/10.1038/srep07763
mi	rno-mir-3578	P. brasiliensis	doi.org/10.1038/srep07763
mi	rno-mir-3585	P. brasiliensis	doi.org/10.1038/srep07763
mi	sha-mir-140	P. brasiliensis	doi.org/10.1038/srep07763
mi	sko-mir-252a	P. brasiliensis	doi.org/10.1038/srep07763
mi	sko-mir-4818b	P. brasiliensis	doi.org/10.1038/srep07763
mi	sme-mir-31a	P. brasiliensis	doi.org/10.1038/srep07763
mi	smo-MIR536	P. brasiliensis	doi.org/10.1038/srep07763
mi	ssc-mir-1285	P. brasiliensis	doi.org/10.1038/srep07763
mi	ssc-mir-664	P. brasiliensis	doi.org/10.1038/srep07763
mi	ssl-MIR166a	P. brasiliensis	doi.org/10.1038/srep07763
mi	tae-MIR5086	P. brasiliensis	doi.org/10.1038/srep07763
mi	tca-mir-279d	P. brasiliensis	doi.org/10.1038/srep07763
mi	tcc-MIR168	P. brasiliensis	doi.org/10.1038/srep07763
mi	tcc-MIR396d	P. brasiliensis	doi.org/10.1038/srep07763
mi	tgu-mir-2974	P. brasiliensis	doi.org/10.1038/srep07763
mi	tgu-mir-2976-1	P. brasiliensis	doi.org/10.1038/srep07763
mi	tgu-mir-2976-2	P. brasiliensis	doi.org/10.1038/srep07763
mi	tni-mir-1	P. brasiliensis	doi.org/10.1038/srep07763
mi	tni-mir-216b	P. brasiliensis	doi.org/10.1038/srep07763
mi	vvi-MIR3631d	P. brasiliensis	doi.org/10.1038/srep07763
mi	xbo-mir-2012	P. brasiliensis	doi.org/10.1038/srep07763
mi	xtr-mir-9a-1	P. brasiliensis	doi.org/10.1038/srep07763
mi	zma-MIR2118g	P. brasiliensis	doi.org/10.1038/srep07763
mi	zma-MIR396f	P. brasiliensis	doi.org/10.1038/srep07763
r	15S_rRNA	P. brasiliensis (Pb18)	doi.org/10.1038/srep07763
r	21S_rRNA	P. brasiliensis (Pb18)	doi.org/10.1038/srep07763
nc	HRA1	P. brasiliensis (Pb18)	doi.org/10.1038/srep07763
nc	ICR1	P. brasiliensis (Pb18)	doi.org/10.1038/srep07763
sn	LSR1	P. brasiliensis (Pb18)	doi.org/10.1038/srep07763
nc	NTS1-2	P. brasiliensis (Pb18)	doi.org/10.1038/srep07763
nc	RPM1	P. brasiliensis (Pb18)	doi.org/10.1038/srep07763
nc	RUF21	P. brasiliensis (Pb18)	doi.org/10.1038/srep07763
nc	RUF22	P. brasiliensis (Pb18)	doi.org/10.1038/srep07763
nc	RUF23	P. brasiliensis (Pb18)	doi.org/10.1038/srep07763
nc	SCR1	P. brasiliensis (Pb18)	doi.org/10.1038/srep07763
sno	snR10	P. brasiliensis (Pb18)	doi.org/10.1038/srep07763
sno	snR128	P. brasiliensis (Pb18)	doi.org/10.1038/srep07763
sno	snR17a	P. brasiliensis (Pb18)	doi.org/10.1038/srep07763
sno	snR189	P. brasiliensis (Pb18)	doi.org/10.1038/srep07763
sn	snR19	P. brasiliensis (Pb18)	doi.org/10.1038/srep07763
sno	snR190	P. brasiliensis (Pb18)	doi.org/10.1038/srep07763
sno	snR30	P. brasiliensis (Pb18)	doi.org/10.1038/srep07763
sno	snR31	P. brasiliensis (Pb18)	doi.org/10.1038/srep07763
sno	snR34	P. brasiliensis (Pb18)	doi.org/10.1038/srep07763
sno	snR35	P. brasiliensis (Pb18)	doi.org/10.1038/srep07763
sno	snR36	P. brasiliensis (Pb18)	doi.org/10.1038/srep07763
sno	snR4	P. brasiliensis (Pb18)	doi.org/10.1038/srep07763
sno	snR42	P. brasiliensis (Pb18)	doi.org/10.1038/srep07763
sno	snR5	P. brasiliensis (Pb18)	doi.org/10.1038/srep07763
sno	snR52	P. brasiliensis (Pb18)	doi.org/10.1038/srep07763
sno	snR61	P. brasiliensis (Pb18)	doi.org/10.1038/srep07763
sno	snR63	P. brasiliensis (Pb18)	doi.org/10.1038/srep07763
sno	snR69	P. brasiliensis (Pb18)	doi.org/10.1038/srep07763
sno	snR72	P. brasiliensis (Pb18)	doi.org/10.1038/srep07763
sno	snR76	P. brasiliensis (Pb18)	doi.org/10.1038/srep07763
sno	snR79	P. brasiliensis (Pb18)	doi.org/10.1038/srep07763
sno	snR8	P. brasiliensis (Pb18)	doi.org/10.1038/srep07763
sno	snR82	P. brasiliensis (Pb18)	doi.org/10.1038/srep07763
sno	snR84	P. brasiliensis (Pb18)	doi.org/10.1038/srep07763
sno	snR86	P. brasiliensis (Pb18)	doi.org/10.1038/srep07763
t	tL(UAA)Q	P. brasiliensis (Pb18)	doi.org/10.1038/srep07763
t	tR(CCU)J	P. brasiliensis (Pb18)	doi.org/10.1038/srep07763
r	15S_rRNA	S. cerevisiae	doi.org/10.1038/srep07763
r	21S_rRNA	S. cerevisiae	doi.org/10.1038/srep07763
mi	aae-mir-219	S. cerevisiae	doi.org/10.1038/srep07763
mi	aae-mir-309b	S. cerevisiae	doi.org/10.1038/srep07763
mi	aae-mir-989	S. cerevisiae	doi.org/10.1038/srep07763
mi	aca-mir-129b	S. cerevisiae	doi.org/10.1038/srep07763
mi	aca-mir-130b	S. cerevisiae	doi.org/10.1038/srep07763
mi	aca-mir-1388	S. cerevisiae	doi.org/10.1038/srep07763
mi	aca-mir-19a	S. cerevisiae	doi.org/10.1038/srep07763
mi	aca-mir-21	S. cerevisiae	doi.org/10.1038/srep07763
mi	aca-mir-210	S. cerevisiae	doi.org/10.1038/srep07763
mi	aca-mir-34b	S. cerevisiae	doi.org/10.1038/srep07763
mi	aca-mir-5390	S. cerevisiae	doi.org/10.1038/srep07763
mi	aca-mir-5419	S. cerevisiae	doi.org/10.1038/srep07763
mi	aca-mir-98	S. cerevisiae	doi.org/10.1038/srep07763
mi	aga-mir-309	S. cerevisiae	doi.org/10.1038/srep07763
mi	age-mir-21	S. cerevisiae	doi.org/10.1038/srep07763
mi	ahy-MIR167	S. cerevisiae	doi.org/10.1038/srep07763
mi	ahy-MIR3510	S. cerevisiae	doi.org/10.1038/srep07763
mi	aly-MIR157c	S. cerevisiae	doi.org/10.1038/srep07763
mi	aly-MIR158b	S. cerevisiae	doi.org/10.1038/srep07763
mi	aly-MIR166f	S. cerevisiae	doi.org/10.1038/srep07763
mi	aly-MIR167b	S. cerevisiae	doi.org/10.1038/srep07763
mi	aly-MIR2111b	S. cerevisiae	doi.org/10.1038/srep07763
mi	aly-MIR319a	S. cerevisiae	doi.org/10.1038/srep07763
mi	aly-MIR319d	S. cerevisiae	doi.org/10.1038/srep07763
mi	aly-MIR3445	S. cerevisiae	doi.org/10.1038/srep07763
mi	aly-MIR4248a	S. cerevisiae	doi.org/10.1038/srep07763
mi	aly-MIR842	S. cerevisiae	doi.org/10.1038/srep07763
mi	ame-mir-3725	S. cerevisiae	doi.org/10.1038/srep07763
mi	ame-mir-928	S. cerevisiae	doi.org/10.1038/srep07763
mi	api-mir-3018	S. cerevisiae	doi.org/10.1038/srep07763
mi	api-mir-3051-2	S. cerevisiae	doi.org/10.1038/srep07763
mi	aqc-MIR169c	S. cerevisiae	doi.org/10.1038/srep07763
mi	aqc-MIR482a	S. cerevisiae	doi.org/10.1038/srep07763
mi	aqc-MIR482b	S. cerevisiae	doi.org/10.1038/srep07763
mi	aqc-MIR482c	S. cerevisiae	doi.org/10.1038/srep07763
mi	asu-mir-43c-1	S. cerevisiae	doi.org/10.1038/srep07763
mi	asu-mir-46	S. cerevisiae	doi.org/10.1038/srep07763
mi	asu-mir-5345b	S. cerevisiae	doi.org/10.1038/srep07763
mi	ath-MIR156b	S. cerevisiae	doi.org/10.1038/srep07763
mi	ath-MIR157c	S. cerevisiae	doi.org/10.1038/srep07763
mi	ath-MIR159c	S. cerevisiae	doi.org/10.1038/srep07763
mi	ath-MIR166f	S. cerevisiae	doi.org/10.1038/srep07763
mi	ath-MIR169b	S. cerevisiae	doi.org/10.1038/srep07763
mi	ath-MIR169m	S. cerevisiae	doi.org/10.1038/srep07763
mi	ath-MIR2111b	S. cerevisiae	doi.org/10.1038/srep07763
mi	ath-MIR2937	S. cerevisiae	doi.org/10.1038/srep07763
mi	ath-MIR5021	S. cerevisiae	doi.org/10.1038/srep07763
mi	ath-MIR5631	S. cerevisiae	doi.org/10.1038/srep07763
mi	ath-MIR5638b	S. cerevisiae	doi.org/10.1038/srep07763
mi	ath-MIR5641	S. cerevisiae	doi.org/10.1038/srep07763
mi	ath-MIR5645d	S. cerevisiae	doi.org/10.1038/srep07763
mi	ath-MIR5655	S. cerevisiae	doi.org/10.1038/srep07763
mi	ath-MIR5660	S. cerevisiae	doi.org/10.1038/srep07763
mi	ath-MIR834	S. cerevisiae	doi.org/10.1038/srep07763
mi	ath-MIR845a	S. cerevisiae	doi.org/10.1038/srep07763
mi	ath-MIR852	S. cerevisiae	doi.org/10.1038/srep07763
mi	ath-MIR858b	S. cerevisiae	doi.org/10.1038/srep07763
mi	ath-MIR869	S. cerevisiae	doi.org/10.1038/srep07763
mi	bdi-MIR168	S. cerevisiae	doi.org/10.1038/srep07763
mi	bdi-MIR169k	S. cerevisiae	doi.org/10.1038/srep07763
mi	bdi-MIR172d	S. cerevisiae	doi.org/10.1038/srep07763
mi	bdi-MIR393a	S. cerevisiae	doi.org/10.1038/srep07763
mi	bdi-MIR5060	S. cerevisiae	doi.org/10.1038/srep07763
mi	bfl-mir-29a	S. cerevisiae	doi.org/10.1038/srep07763
mi	bfl-mir-4885b	S. cerevisiae	doi.org/10.1038/srep07763
mi	bhv1-mir-B1	S. cerevisiae	doi.org/10.1038/srep07763
mi	bmo-mir-2774a-2	S. cerevisiae	doi.org/10.1038/srep07763
mi	bmo-mir-2775a	S. cerevisiae	doi.org/10.1038/srep07763
mi	bmo-mir-2775b	S. cerevisiae	doi.org/10.1038/srep07763
mi	bmo-mir-2816-1	S. cerevisiae	doi.org/10.1038/srep07763
mi	bmo-mir-2851-2	S. cerevisiae	doi.org/10.1038/srep07763
mi	bmo-mir-3209	S. cerevisiae	doi.org/10.1038/srep07763
mi	bmo-mir-3248	S. cerevisiae	doi.org/10.1038/srep07763
mi	bmo-mir-3281	S. cerevisiae	doi.org/10.1038/srep07763
mi	bmo-mir-3310	S. cerevisiae	doi.org/10.1038/srep07763
mi	bmo-mir-3311	S. cerevisiae	doi.org/10.1038/srep07763
mi	bmo-mir-3314	S. cerevisiae	doi.org/10.1038/srep07763
mi	bmo-mir-3321	S. cerevisiae	doi.org/10.1038/srep07763
mi	bmo-mir-3324	S. cerevisiae	doi.org/10.1038/srep07763
mi	bmo-mir-3361	S. cerevisiae	doi.org/10.1038/srep07763
mi	bmo-mir-34	S. cerevisiae	doi.org/10.1038/srep07763
mi	bmo-mir-970	S. cerevisiae	doi.org/10.1038/srep07763
mi	bna-MIR166b	S. cerevisiae	doi.org/10.1038/srep07763
mi	bna-MIR166c	S. cerevisiae	doi.org/10.1038/srep07763
mi	bna-MIR169e	S. cerevisiae	doi.org/10.1038/srep07763
mi	bra-MIR167d	S. cerevisiae	doi.org/10.1038/srep07763
mi	bta-mir-21	S. cerevisiae	doi.org/10.1038/srep07763
mi	bta-mir-2309	S. cerevisiae	doi.org/10.1038/srep07763
mi	bta-mir-2406	S. cerevisiae	doi.org/10.1038/srep07763
mi	bta-mir-2411	S. cerevisiae	doi.org/10.1038/srep07763
mi	bta-mir-2420	S. cerevisiae	doi.org/10.1038/srep07763
mi	bta-mir-2489	S. cerevisiae	doi.org/10.1038/srep07763
mi	bta-mir-292	S. cerevisiae	doi.org/10.1038/srep07763
mi	bta-mir-320b	S. cerevisiae	doi.org/10.1038/srep07763
mi	bta-mir-328	S. cerevisiae	doi.org/10.1038/srep07763
mi	cbr-mir-2227	S. cerevisiae	doi.org/10.1038/srep07763
mi	cbr-mir-253	S. cerevisiae	doi.org/10.1038/srep07763
mi	cbr-mir-35b-11	S. cerevisiae	doi.org/10.1038/srep07763
mi	cbr-mir-35b-3	S. cerevisiae	doi.org/10.1038/srep07763
mi	cbr-mir-51	S. cerevisiae	doi.org/10.1038/srep07763
mi	cbr-mir-73b	S. cerevisiae	doi.org/10.1038/srep07763
mi	cbr-mir-785	S. cerevisiae	doi.org/10.1038/srep07763
mi	cbr-mir-80	S. cerevisiae	doi.org/10.1038/srep07763
mi	cel-mir-2	S. cerevisiae	doi.org/10.1038/srep07763
mi	cel-mir-249	S. cerevisiae	doi.org/10.1038/srep07763
mi	cel-mir-5549	S. cerevisiae	doi.org/10.1038/srep07763
mi	cfa-mir-1840	S. cerevisiae	doi.org/10.1038/srep07763
mi	cfa-mir-21	S. cerevisiae	doi.org/10.1038/srep07763
mi	cfa-mir-370	S. cerevisiae	doi.org/10.1038/srep07763
mi	cgr-mir-21	S. cerevisiae	doi.org/10.1038/srep07763
mi	cin-mir-133	S. cerevisiae	doi.org/10.1038/srep07763
mi	cin-mir-4037	S. cerevisiae	doi.org/10.1038/srep07763
mi	cin-mir-4076	S. cerevisiae	doi.org/10.1038/srep07763
mi	cin-mir-4094	S. cerevisiae	doi.org/10.1038/srep07763
mi	cin-mir-4104	S. cerevisiae	doi.org/10.1038/srep07763
mi	cin-mir-4120	S. cerevisiae	doi.org/10.1038/srep07763
mi	cin-mir-4152	S. cerevisiae	doi.org/10.1038/srep07763
mi	cin-mir-4171	S. cerevisiae	doi.org/10.1038/srep07763
mi	cin-mir-5602	S. cerevisiae	doi.org/10.1038/srep07763
mi	cin-mir-5610	S. cerevisiae	doi.org/10.1038/srep07763
mi	cqu-mir-279	S. cerevisiae	doi.org/10.1038/srep07763
mi	cre-MIR1170	S. cerevisiae	doi.org/10.1038/srep07763
mi	crm-mir-2227	S. cerevisiae	doi.org/10.1038/srep07763
mi	crm-mir-236	S. cerevisiae	doi.org/10.1038/srep07763
mi	crm-mir-71	S. cerevisiae	doi.org/10.1038/srep07763
mi	csi-MIR164	S. cerevisiae	doi.org/10.1038/srep07763
mi	csi-MIR167c	S. cerevisiae	doi.org/10.1038/srep07763
mi	csi-MIR3946	S. cerevisiae	doi.org/10.1038/srep07763
mi	cte-let-7	S. cerevisiae	doi.org/10.1038/srep07763
mi	cte-mir-277b	S. cerevisiae	doi.org/10.1038/srep07763
mi	ctr-MIR164	S. cerevisiae	doi.org/10.1038/srep07763
mi	dan-mir-276b	S. cerevisiae	doi.org/10.1038/srep07763
mi	dan-mir-286	S. cerevisiae	doi.org/10.1038/srep07763
mi	dan-mir-306	S. cerevisiae	doi.org/10.1038/srep07763
mi	dan-mir-308	S. cerevisiae	doi.org/10.1038/srep07763
mi	dan-mir-87	S. cerevisiae	doi.org/10.1038/srep07763
mi	der-mir-13b-2	S. cerevisiae	doi.org/10.1038/srep07763
mi	dgr-mir-9b	S. cerevisiae	doi.org/10.1038/srep07763
mi	dme-mir-2491	S. cerevisiae	doi.org/10.1038/srep07763
mi	dme-mir-2497	S. cerevisiae	doi.org/10.1038/srep07763
mi	dme-mir-375	S. cerevisiae	doi.org/10.1038/srep07763
mi	dme-mir-4968	S. cerevisiae	doi.org/10.1038/srep07763
mi	dps-mir-2505	S. cerevisiae	doi.org/10.1038/srep07763
mi	dps-mir-2506	S. cerevisiae	doi.org/10.1038/srep07763
mi	dps-mir-2523	S. cerevisiae	doi.org/10.1038/srep07763
mi	dps-mir-2532	S. cerevisiae	doi.org/10.1038/srep07763
mi	dps-mir-2565	S. cerevisiae	doi.org/10.1038/srep07763
mi	dps-mir-309	S. cerevisiae	doi.org/10.1038/srep07763
mi	dps-mir-311	S. cerevisiae	doi.org/10.1038/srep07763
mi	dps-mir-994	S. cerevisiae	doi.org/10.1038/srep07763
mi	dps-mir-9c	S. cerevisiae	doi.org/10.1038/srep07763
mi	dre-mir-125b-1	S. cerevisiae	doi.org/10.1038/srep07763
mi	dre-mir-138	S. cerevisiae	doi.org/10.1038/srep07763
mi	dre-mir-1388	S. cerevisiae	doi.org/10.1038/srep07763
mi	dre-mir-17a-2	S. cerevisiae	doi.org/10.1038/srep07763
mi	dre-mir-210	S. cerevisiae	doi.org/10.1038/srep07763
mi	dre-mir-21-1	S. cerevisiae	doi.org/10.1038/srep07763
mi	dre-mir-21-2	S. cerevisiae	doi.org/10.1038/srep07763
mi	dre-mir-219-3	S. cerevisiae	doi.org/10.1038/srep07763
mi	dre-mir-29a	S. cerevisiae	doi.org/10.1038/srep07763
mi	dre-mir-34	S. cerevisiae	doi.org/10.1038/srep07763
mi	dre-mir-457a	S. cerevisiae	doi.org/10.1038/srep07763
mi	dre-mir-740	S. cerevisiae	doi.org/10.1038/srep07763
mi	dvi-mir-1	S. cerevisiae	doi.org/10.1038/srep07763
mi	eca-mir-21	S. cerevisiae	doi.org/10.1038/srep07763
mi	eca-mir-769b	S. cerevisiae	doi.org/10.1038/srep07763
mi	egr-mir-8	S. cerevisiae	doi.org/10.1038/srep07763
mi	egr-mir-87	S. cerevisiae	doi.org/10.1038/srep07763
mi	emu-mir-87	S. cerevisiae	doi.org/10.1038/srep07763
mi	esi-MIR3463	S. cerevisiae	doi.org/10.1038/srep07763
mi	esi-MIR3469	S. cerevisiae	doi.org/10.1038/srep07763
mi	far-MIR160	S. cerevisiae	doi.org/10.1038/srep07763
mi	fru-mir-210	S. cerevisiae	doi.org/10.1038/srep07763
mi	gga-mir-1458	S. cerevisiae	doi.org/10.1038/srep07763
mi	gga-mir-1550	S. cerevisiae	doi.org/10.1038/srep07763
mi	gga-mir-1584	S. cerevisiae	doi.org/10.1038/srep07763
mi	gga-mir-1692	S. cerevisiae	doi.org/10.1038/srep07763
mi	gga-mir-1732	S. cerevisiae	doi.org/10.1038/srep07763
mi	gga-mir-1746	S. cerevisiae	doi.org/10.1038/srep07763
mi	gga-mir-1763	S. cerevisiae	doi.org/10.1038/srep07763
mi	gga-mir-1800	S. cerevisiae	doi.org/10.1038/srep07763
mi	gga-mir-1807	S. cerevisiae	doi.org/10.1038/srep07763
mi	gga-mir-21	S. cerevisiae	doi.org/10.1038/srep07763
mi	gga-mir-2954	S. cerevisiae	doi.org/10.1038/srep07763
mi	gga-mir-3540	S. cerevisiae	doi.org/10.1038/srep07763
mi	gga-mir-455	S. cerevisiae	doi.org/10.1038/srep07763
mi	ggo-mir-21	S. cerevisiae	doi.org/10.1038/srep07763
mi	ghr-MIR827a	S. cerevisiae	doi.org/10.1038/srep07763
mi	gma-MIR1520d	S. cerevisiae	doi.org/10.1038/srep07763
mi	gma-MIR1528	S. cerevisiae	doi.org/10.1038/srep07763
mi	gma-MIR1529	S. cerevisiae	doi.org/10.1038/srep07763
mi	gma-MIR156l	S. cerevisiae	doi.org/10.1038/srep07763
mi	gma-MIR172g	S. cerevisiae	doi.org/10.1038/srep07763
mi	gma-MIR2118a	S. cerevisiae	doi.org/10.1038/srep07763
mi	gma-MIR390a	S. cerevisiae	doi.org/10.1038/srep07763
mi	gma-MIR394a	S. cerevisiae	doi.org/10.1038/srep07763
mi	gma-MIR394b	S. cerevisiae	doi.org/10.1038/srep07763
mi	gma-MIR395a	S. cerevisiae	doi.org/10.1038/srep07763
mi	gma-MIR4348	S. cerevisiae	doi.org/10.1038/srep07763
mi	gma-MIR4406	S. cerevisiae	doi.org/10.1038/srep07763
mi	gma-MIR5668	S. cerevisiae	doi.org/10.1038/srep07763
mi	gma-MIR5675	S. cerevisiae	doi.org/10.1038/srep07763
mi	gma-MIR5679	S. cerevisiae	doi.org/10.1038/srep07763
mi	hiv1-mir-TAR	S. cerevisiae	doi.org/10.1038/srep07763
nc	HRA1	S. cerevisiae	doi.org/10.1038/srep07763
mi	hsa-mir-1260b	S. cerevisiae	doi.org/10.1038/srep07763
mi	hsa-mir-1468	S. cerevisiae	doi.org/10.1038/srep07763
mi	hsa-mir-1587	S. cerevisiae	doi.org/10.1038/srep07763
mi	hsa-mir-21	S. cerevisiae	doi.org/10.1038/srep07763
mi	hsa-mir-3125	S. cerevisiae	doi.org/10.1038/srep07763
mi	hsa-mir-3149	S. cerevisiae	doi.org/10.1038/srep07763
mi	hsa-mir-3168	S. cerevisiae	doi.org/10.1038/srep07763
mi	hsa-mir-3199-2	S. cerevisiae	doi.org/10.1038/srep07763
mi	hsa-mir-3605	S. cerevisiae	doi.org/10.1038/srep07763
mi	hsa-mir-3620	S. cerevisiae	doi.org/10.1038/srep07763
mi	hsa-mir-3658	S. cerevisiae	doi.org/10.1038/srep07763
mi	hsa-mir-3659	S. cerevisiae	doi.org/10.1038/srep07763
mi	hsa-mir-3676	S. cerevisiae	doi.org/10.1038/srep07763
mi	hsa-mir-370	S. cerevisiae	doi.org/10.1038/srep07763
mi	hsa-mir-3907	S. cerevisiae	doi.org/10.1038/srep07763
mi	hsa-mir-3929	S. cerevisiae	doi.org/10.1038/srep07763
mi	hsa-mir-3974	S. cerevisiae	doi.org/10.1038/srep07763
mi	hsa-mir-3975	S. cerevisiae	doi.org/10.1038/srep07763
mi	hsa-mir-4257	S. cerevisiae	doi.org/10.1038/srep07763
mi	hsa-mir-4259	S. cerevisiae	doi.org/10.1038/srep07763
mi	hsa-mir-4285	S. cerevisiae	doi.org/10.1038/srep07763
mi	hsa-mir-4298	S. cerevisiae	doi.org/10.1038/srep07763
mi	hsa-mir-4315-2	S. cerevisiae	doi.org/10.1038/srep07763
mi	hsa-mir-4419a	S. cerevisiae	doi.org/10.1038/srep07763
mi	hsa-mir-4460	S. cerevisiae	doi.org/10.1038/srep07763
mi	hsa-mir-4491	S. cerevisiae	doi.org/10.1038/srep07763
mi	hsa-mir-4507	S. cerevisiae	doi.org/10.1038/srep07763
mi	hsa-mir-4525	S. cerevisiae	doi.org/10.1038/srep07763
mi	hsa-mir-4671	S. cerevisiae	doi.org/10.1038/srep07763
mi	hsa-mir-4735	S. cerevisiae	doi.org/10.1038/srep07763
mi	hsa-mir-4775	S. cerevisiae	doi.org/10.1038/srep07763
mi	hsa-mir-4784	S. cerevisiae	doi.org/10.1038/srep07763
mi	hsa-mir-514b	S. cerevisiae	doi.org/10.1038/srep07763
mi	hsa-mir-5194	S. cerevisiae	doi.org/10.1038/srep07763
mi	hsa-mir-5195	S. cerevisiae	doi.org/10.1038/srep07763
mi	hsa-mir-548d-2	S. cerevisiae	doi.org/10.1038/srep07763
mi	hsa-mir-548u	S. cerevisiae	doi.org/10.1038/srep07763
mi	hsa-mir-564	S. cerevisiae	doi.org/10.1038/srep07763
mi	hsa-mir-572	S. cerevisiae	doi.org/10.1038/srep07763
mi	hsa-mir-581	S. cerevisiae	doi.org/10.1038/srep07763
mi	hsa-mir-708	S. cerevisiae	doi.org/10.1038/srep07763
mi	hsv1-mir-H11	S. cerevisiae	doi.org/10.1038/srep07763
mi	hsv2-mir-H13	S. cerevisiae	doi.org/10.1038/srep07763
nc	ICR1	S. cerevisiae	doi.org/10.1038/srep07763
mi	isc-mir-12	S. cerevisiae	doi.org/10.1038/srep07763
mi	isc-mir-2a	S. cerevisiae	doi.org/10.1038/srep07763
mi	lgi-mir-1	S. cerevisiae	doi.org/10.1038/srep07763
mi	lgi-mir-1984	S. cerevisiae	doi.org/10.1038/srep07763
mi	lgi-mir-745b	S. cerevisiae	doi.org/10.1038/srep07763
sn	LSR1	S. cerevisiae	doi.org/10.1038/srep07763
mi	mcmv-mir-M23-1	S. cerevisiae	doi.org/10.1038/srep07763
mi	mdo-mir-103-2	S. cerevisiae	doi.org/10.1038/srep07763
mi	mdo-mir-21	S. cerevisiae	doi.org/10.1038/srep07763
mi	mdo-mir-22	S. cerevisiae	doi.org/10.1038/srep07763
mi	mdv2-mir-M21	S. cerevisiae	doi.org/10.1038/srep07763
mi	mml-mir-21	S. cerevisiae	doi.org/10.1038/srep07763
mi	mml-mir-432	S. cerevisiae	doi.org/10.1038/srep07763
mi	mml-mir-638	S. cerevisiae	doi.org/10.1038/srep07763
mi	mml-mir-920	S. cerevisiae	doi.org/10.1038/srep07763
mi	mmu-mir-1187	S. cerevisiae	doi.org/10.1038/srep07763
mi	mmu-mir-1193	S. cerevisiae	doi.org/10.1038/srep07763
mi	mmu-mir-1224	S. cerevisiae	doi.org/10.1038/srep07763
mi	mmu-mir-181a-2	S. cerevisiae	doi.org/10.1038/srep07763
mi	mmu-mir-1895	S. cerevisiae	doi.org/10.1038/srep07763
mi	mmu-mir-1957	S. cerevisiae	doi.org/10.1038/srep07763
mi	mmu-mir-1981	S. cerevisiae	doi.org/10.1038/srep07763
mi	mmu-mir-21	S. cerevisiae	doi.org/10.1038/srep07763
mi	mmu-mir-290	S. cerevisiae	doi.org/10.1038/srep07763
mi	mmu-mir-293	S. cerevisiae	doi.org/10.1038/srep07763
mi	mmu-mir-3067	S. cerevisiae	doi.org/10.1038/srep07763
mi	mmu-mir-3105	S. cerevisiae	doi.org/10.1038/srep07763
mi	mmu-mir-383	S. cerevisiae	doi.org/10.1038/srep07763
mi	mmu-mir-3966	S. cerevisiae	doi.org/10.1038/srep07763
mi	mmu-mir-466i	S. cerevisiae	doi.org/10.1038/srep07763
mi	mmu-mir-466j	S. cerevisiae	doi.org/10.1038/srep07763
mi	mmu-mir-466k	S. cerevisiae	doi.org/10.1038/srep07763
mi	mmu-mir-467a-1	S. cerevisiae	doi.org/10.1038/srep07763
mi	mmu-mir-489	S. cerevisiae	doi.org/10.1038/srep07763
mi	mmu-mir-5097	S. cerevisiae	doi.org/10.1038/srep07763
mi	mmu-mir-5105	S. cerevisiae	doi.org/10.1038/srep07763
mi	mmu-mir-5106	S. cerevisiae	doi.org/10.1038/srep07763
mi	mmu-mir-5108	S. cerevisiae	doi.org/10.1038/srep07763
mi	mmu-mir-5118	S. cerevisiae	doi.org/10.1038/srep07763
mi	mmu-mir-5120	S. cerevisiae	doi.org/10.1038/srep07763
mi	mmu-mir-5121	S. cerevisiae	doi.org/10.1038/srep07763
mi	mmu-mir-5124	S. cerevisiae	doi.org/10.1038/srep07763
mi	mmu-mir-669d	S. cerevisiae	doi.org/10.1038/srep07763
mi	mmu-mir-669f	S. cerevisiae	doi.org/10.1038/srep07763
mi	mmu-mir-669h	S. cerevisiae	doi.org/10.1038/srep07763
mi	mmu-mir-669n	S. cerevisiae	doi.org/10.1038/srep07763
mi	mmu-mir-690	S. cerevisiae	doi.org/10.1038/srep07763
mi	mmu-mir-763	S. cerevisiae	doi.org/10.1038/srep07763
mi	mmu-mir-880	S. cerevisiae	doi.org/10.1038/srep07763
mi	mne-mir-21	S. cerevisiae	doi.org/10.1038/srep07763
mi	mtr-MIR1509	S. cerevisiae	doi.org/10.1038/srep07763
mi	mtr-MIR1509b	S. cerevisiae	doi.org/10.1038/srep07763
mi	mtr-MIR156	S. cerevisiae	doi.org/10.1038/srep07763
mi	mtr-MIR169b	S. cerevisiae	doi.org/10.1038/srep07763
mi	mtr-MIR2111r	S. cerevisiae	doi.org/10.1038/srep07763
mi	mtr-MIR2111t	S. cerevisiae	doi.org/10.1038/srep07763
mi	mtr-MIR2199	S. cerevisiae	doi.org/10.1038/srep07763
mi	mtr-MIR2592as	S. cerevisiae	doi.org/10.1038/srep07763
mi	mtr-MIR2592d	S. cerevisiae	doi.org/10.1038/srep07763
mi	mtr-MIR2601	S. cerevisiae	doi.org/10.1038/srep07763
mi	mtr-MIR2608	S. cerevisiae	doi.org/10.1038/srep07763
mi	mtr-MIR2629d	S. cerevisiae	doi.org/10.1038/srep07763
mi	mtr-MIR2629f	S. cerevisiae	doi.org/10.1038/srep07763
mi	mtr-MIR2629g	S. cerevisiae	doi.org/10.1038/srep07763
mi	mtr-MIR2632c	S. cerevisiae	doi.org/10.1038/srep07763
mi	mtr-MIR2646b	S. cerevisiae	doi.org/10.1038/srep07763
mi	mtr-MIR2647a	S. cerevisiae	doi.org/10.1038/srep07763
mi	mtr-MIR2652i	S. cerevisiae	doi.org/10.1038/srep07763
mi	mtr-MIR2655g	S. cerevisiae	doi.org/10.1038/srep07763
mi	mtr-MIR2671a	S. cerevisiae	doi.org/10.1038/srep07763
mi	mtr-MIR5251	S. cerevisiae	doi.org/10.1038/srep07763
mi	mtr-MIR5253	S. cerevisiae	doi.org/10.1038/srep07763
mi	mtr-MIR5290	S. cerevisiae	doi.org/10.1038/srep07763
sno	NME1	S. cerevisiae	doi.org/10.1038/srep07763
nc	NTS1-2	S. cerevisiae	doi.org/10.1038/srep07763
mi	oan-mir-1343	S. cerevisiae	doi.org/10.1038/srep07763
mi	oan-mir-1351	S. cerevisiae	doi.org/10.1038/srep07763
mi	oan-mir-1363	S. cerevisiae	doi.org/10.1038/srep07763
mi	oan-mir-137a	S. cerevisiae	doi.org/10.1038/srep07763
mi	oan-mir-1381	S. cerevisiae	doi.org/10.1038/srep07763
mi	oan-mir-1382	S. cerevisiae	doi.org/10.1038/srep07763
mi	oan-mir-1388	S. cerevisiae	doi.org/10.1038/srep07763
mi	oan-mir-1421a	S. cerevisiae	doi.org/10.1038/srep07763
mi	oan-mir-1421p-1	S. cerevisiae	doi.org/10.1038/srep07763
mi	oan-mir-1422d	S. cerevisiae	doi.org/10.1038/srep07763
mi	oan-mir-1422q	S. cerevisiae	doi.org/10.1038/srep07763
mi	oan-mir-153	S. cerevisiae	doi.org/10.1038/srep07763
mi	oan-mir-196a	S. cerevisiae	doi.org/10.1038/srep07763
mi	oan-mir-19a	S. cerevisiae	doi.org/10.1038/srep07763
mi	oan-mir-21	S. cerevisiae	doi.org/10.1038/srep07763
mi	odi-let-7b	S. cerevisiae	doi.org/10.1038/srep07763
mi	odi-mir-1476	S. cerevisiae	doi.org/10.1038/srep07763
mi	ola-mir-125c	S. cerevisiae	doi.org/10.1038/srep07763
mi	ola-mir-130c	S. cerevisiae	doi.org/10.1038/srep07763
mi	ola-mir-21-1	S. cerevisiae	doi.org/10.1038/srep07763
mi	ola-mir-21-2	S. cerevisiae	doi.org/10.1038/srep07763
mi	osa-MIR1437	S. cerevisiae	doi.org/10.1038/srep07763
mi	osa-MIR156k	S. cerevisiae	doi.org/10.1038/srep07763
mi	osa-MIR162b	S. cerevisiae	doi.org/10.1038/srep07763
mi	osa-MIR164f	S. cerevisiae	doi.org/10.1038/srep07763
mi	osa-MIR169m	S. cerevisiae	doi.org/10.1038/srep07763
mi	osa-MIR169p	S. cerevisiae	doi.org/10.1038/srep07763
mi	osa-MIR172c	S. cerevisiae	doi.org/10.1038/srep07763
mi	osa-MIR1851	S. cerevisiae	doi.org/10.1038/srep07763
mi	osa-MIR1856	S. cerevisiae	doi.org/10.1038/srep07763
mi	osa-MIR1870	S. cerevisiae	doi.org/10.1038/srep07763
mi	osa-MIR1872	S. cerevisiae	doi.org/10.1038/srep07763
mi	osa-MIR1881	S. cerevisiae	doi.org/10.1038/srep07763
mi	osa-MIR1882b	S. cerevisiae	doi.org/10.1038/srep07763
mi	osa-MIR1882f	S. cerevisiae	doi.org/10.1038/srep07763
mi	osa-MIR1882g	S. cerevisiae	doi.org/10.1038/srep07763
mi	osa-MIR2118d	S. cerevisiae	doi.org/10.1038/srep07763
mi	osa-MIR2122	S. cerevisiae	doi.org/10.1038/srep07763
mi	osa-MIR2124h	S. cerevisiae	doi.org/10.1038/srep07763
mi	osa-MIR2863a	S. cerevisiae	doi.org/10.1038/srep07763
mi	osa-MIR2880	S. cerevisiae	doi.org/10.1038/srep07763
mi	osa-MIR2931	S. cerevisiae	doi.org/10.1038/srep07763
mi	osa-MIR395l	S. cerevisiae	doi.org/10.1038/srep07763
mi	osa-MIR396h	S. cerevisiae	doi.org/10.1038/srep07763
mi	osa-MIR5075	S. cerevisiae	doi.org/10.1038/srep07763
mi	osa-MIR5080	S. cerevisiae	doi.org/10.1038/srep07763
mi	osa-MIR5144	S. cerevisiae	doi.org/10.1038/srep07763
mi	osa-MIR5149	S. cerevisiae	doi.org/10.1038/srep07763
mi	osa-MIR5160	S. cerevisiae	doi.org/10.1038/srep07763
mi	osa-MIR5488	S. cerevisiae	doi.org/10.1038/srep07763
mi	osa-MIR5491	S. cerevisiae	doi.org/10.1038/srep07763
mi	osa-MIR5507	S. cerevisiae	doi.org/10.1038/srep07763
mi	osa-MIR5524	S. cerevisiae	doi.org/10.1038/srep07763
mi	osa-MIR5534b	S. cerevisiae	doi.org/10.1038/srep07763
mi	osa-MIR5535	S. cerevisiae	doi.org/10.1038/srep07763
mi	osa-MIR5537	S. cerevisiae	doi.org/10.1038/srep07763
mi	osa-MIR806e	S. cerevisiae	doi.org/10.1038/srep07763
mi	osa-MIR812j	S. cerevisiae	doi.org/10.1038/srep07763
mi	osa-MIR812n	S. cerevisiae	doi.org/10.1038/srep07763
mi	pab-MIR482d	S. cerevisiae	doi.org/10.1038/srep07763
mi	peu-MIR2911	S. cerevisiae	doi.org/10.1038/srep07763
mi	pma-mir-1788b	S. cerevisiae	doi.org/10.1038/srep07763
mi	pma-mir-18b	S. cerevisiae	doi.org/10.1038/srep07763
mi	pma-mir-196a	S. cerevisiae	doi.org/10.1038/srep07763
mi	pma-mir-199b	S. cerevisiae	doi.org/10.1038/srep07763
mi	pma-mir-19a	S. cerevisiae	doi.org/10.1038/srep07763
mi	pma-mir-30f-1	S. cerevisiae	doi.org/10.1038/srep07763
mi	pma-mir-4553	S. cerevisiae	doi.org/10.1038/srep07763
mi	pma-mir-4597	S. cerevisiae	doi.org/10.1038/srep07763
mi	pma-mir-4624	S. cerevisiae	doi.org/10.1038/srep07763
mi	ppa-mir-100	S. cerevisiae	doi.org/10.1038/srep07763
mi	ppa-mir-21	S. cerevisiae	doi.org/10.1038/srep07763
mi	ppc-mir-2239-1	S. cerevisiae	doi.org/10.1038/srep07763
mi	ppc-mir-2248	S. cerevisiae	doi.org/10.1038/srep07763
mi	ppt-MIR1026b	S. cerevisiae	doi.org/10.1038/srep07763
mi	ppt-MIR1049	S. cerevisiae	doi.org/10.1038/srep07763
mi	ppt-MIR1052	S. cerevisiae	doi.org/10.1038/srep07763
mi	ppt-MIR1058	S. cerevisiae	doi.org/10.1038/srep07763
mi	ppt-MIR1063c	S. cerevisiae	doi.org/10.1038/srep07763
mi	ppt-MIR1063e	S. cerevisiae	doi.org/10.1038/srep07763
mi	ppt-MIR1220a	S. cerevisiae	doi.org/10.1038/srep07763
mi	ppt-MIR1220b	S. cerevisiae	doi.org/10.1038/srep07763
mi	ppt-MIR1223j	S. cerevisiae	doi.org/10.1038/srep07763
mi	ppt-MIR160g	S. cerevisiae	doi.org/10.1038/srep07763
mi	ppt-MIR166i	S. cerevisiae	doi.org/10.1038/srep07763
mi	ppt-MIR319a	S. cerevisiae	doi.org/10.1038/srep07763
mi	ppt-MIR477c	S. cerevisiae	doi.org/10.1038/srep07763
mi	ppt-MIR534a	S. cerevisiae	doi.org/10.1038/srep07763
mi	ppt-MIR893	S. cerevisiae	doi.org/10.1038/srep07763
mi	ppy-mir-1228	S. cerevisiae	doi.org/10.1038/srep07763
mi	ppy-mir-21	S. cerevisiae	doi.org/10.1038/srep07763
mi	ppy-mir-29b-2	S. cerevisiae	doi.org/10.1038/srep07763
mi	ppy-mir-378	S. cerevisiae	doi.org/10.1038/srep07763
mi	ppy-mir-558	S. cerevisiae	doi.org/10.1038/srep07763
mi	ppy-mir-581	S. cerevisiae	doi.org/10.1038/srep07763
mi	ppy-mir-608	S. cerevisiae	doi.org/10.1038/srep07763
mi	ppy-mir-638	S. cerevisiae	doi.org/10.1038/srep07763
mi	ppy-mir-656	S. cerevisiae	doi.org/10.1038/srep07763
mi	ppy-mir-934	S. cerevisiae	doi.org/10.1038/srep07763
mi	ppy-mir-943	S. cerevisiae	doi.org/10.1038/srep07763
mi	ppy-mir-99a	S. cerevisiae	doi.org/10.1038/srep07763
mi	pta-MIR166a	S. cerevisiae	doi.org/10.1038/srep07763
mi	pta-MIR952b	S. cerevisiae	doi.org/10.1038/srep07763
mi	ptc-MIR1444b	S. cerevisiae	doi.org/10.1038/srep07763
mi	ptc-MIR160a	S. cerevisiae	doi.org/10.1038/srep07763
mi	ptc-MIR166k	S. cerevisiae	doi.org/10.1038/srep07763
mi	ptc-MIR396d	S. cerevisiae	doi.org/10.1038/srep07763
mi	ptc-MIR481e	S. cerevisiae	doi.org/10.1038/srep07763
mi	pti-MIR5479	S. cerevisiae	doi.org/10.1038/srep07763
mi	ptr-mir-1233-1	S. cerevisiae	doi.org/10.1038/srep07763
mi	ptr-mir-1283	S. cerevisiae	doi.org/10.1038/srep07763
mi	ptr-mir-136	S. cerevisiae	doi.org/10.1038/srep07763
mi	ptr-mir-21	S. cerevisiae	doi.org/10.1038/srep07763
mi	ptr-mir-25	S. cerevisiae	doi.org/10.1038/srep07763
mi	ptr-mir-548i-4	S. cerevisiae	doi.org/10.1038/srep07763
mi	ptr-mir-656	S. cerevisiae	doi.org/10.1038/srep07763
mi	rmi-mir-5321	S. cerevisiae	doi.org/10.1038/srep07763
nc	RNA170	S. cerevisiae	doi.org/10.1038/srep07763
mi	rno-mir-146a	S. cerevisiae	doi.org/10.1038/srep07763
mi	rno-mir-21	S. cerevisiae	doi.org/10.1038/srep07763
mi	rno-mir-290	S. cerevisiae	doi.org/10.1038/srep07763
mi	rno-mir-3074	S. cerevisiae	doi.org/10.1038/srep07763
mi	rno-mir-30b	S. cerevisiae	doi.org/10.1038/srep07763
mi	rno-mir-3558	S. cerevisiae	doi.org/10.1038/srep07763
mi	rno-mir-3578	S. cerevisiae	doi.org/10.1038/srep07763
mi	rno-mir-3596a	S. cerevisiae	doi.org/10.1038/srep07763
mi	rno-mir-484	S. cerevisiae	doi.org/10.1038/srep07763
mi	rno-mir-487b	S. cerevisiae	doi.org/10.1038/srep07763
mi	rno-mir-489	S. cerevisiae	doi.org/10.1038/srep07763
nc	RPM1	S. cerevisiae	doi.org/10.1038/srep07763
nc	RPR1	S. cerevisiae	doi.org/10.1038/srep07763
nc	RUF21	S. cerevisiae	doi.org/10.1038/srep07763
nc	RUF22	S. cerevisiae	doi.org/10.1038/srep07763
mi	sbi-MIR1432	S. cerevisiae	doi.org/10.1038/srep07763
mi	sbi-MIR1435b	S. cerevisiae	doi.org/10.1038/srep07763
mi	sbi-MIR156e	S. cerevisiae	doi.org/10.1038/srep07763
mi	sbi-MIR169g	S. cerevisiae	doi.org/10.1038/srep07763
mi	sbi-MIR396d	S. cerevisiae	doi.org/10.1038/srep07763
mi	sbi-MIR408	S. cerevisiae	doi.org/10.1038/srep07763
mi	sbi-MIR437c	S. cerevisiae	doi.org/10.1038/srep07763
mi	sbi-MIR5384	S. cerevisiae	doi.org/10.1038/srep07763
mi	sbi-MIR5565e	S. cerevisiae	doi.org/10.1038/srep07763
nc	SCR1	S. cerevisiae	doi.org/10.1038/srep07763
mi	sha-mir-205	S. cerevisiae	doi.org/10.1038/srep07763
mi	sha-mir-21	S. cerevisiae	doi.org/10.1038/srep07763
mi	sja-mir-3487	S. cerevisiae	doi.org/10.1038/srep07763
mi	sja-mir-3489	S. cerevisiae	doi.org/10.1038/srep07763
mi	sko-mir-2013	S. cerevisiae	doi.org/10.1038/srep07763
mi	sko-mir-4821	S. cerevisiae	doi.org/10.1038/srep07763
mi	sko-mir-96	S. cerevisiae	doi.org/10.1038/srep07763
mi	sly-MIR172a	S. cerevisiae	doi.org/10.1038/srep07763
mi	sme-mir-31a	S. cerevisiae	doi.org/10.1038/srep07763
mi	sme-mir-749	S. cerevisiae	doi.org/10.1038/srep07763
mi	sme-mir-751	S. cerevisiae	doi.org/10.1038/srep07763
mi	smo-MIR1089	S. cerevisiae	doi.org/10.1038/srep07763
mi	smo-MIR1102	S. cerevisiae	doi.org/10.1038/srep07763
mi	smo-MIR1111	S. cerevisiae	doi.org/10.1038/srep07763
mi	smo-MIR1113	S. cerevisiae	doi.org/10.1038/srep07763
mi	smo-MIR156d	S. cerevisiae	doi.org/10.1038/srep07763
sno	snR10	S. cerevisiae	doi.org/10.1038/srep07763
sno	snR11	S. cerevisiae	doi.org/10.1038/srep07763
sno	snR128	S. cerevisiae	doi.org/10.1038/srep07763
sno	snR13	S. cerevisiae	doi.org/10.1038/srep07763
sn	snR14	S. cerevisiae	doi.org/10.1038/srep07763
sno	snR161	S. cerevisiae	doi.org/10.1038/srep07763
sno	snR17a	S. cerevisiae	doi.org/10.1038/srep07763
sno	snR17b	S. cerevisiae	doi.org/10.1038/srep07763
sno	snR18	S. cerevisiae	doi.org/10.1038/srep07763
sno	snR189	S. cerevisiae	doi.org/10.1038/srep07763
sn	snR19	S. cerevisiae	doi.org/10.1038/srep07763
sno	snR190	S. cerevisiae	doi.org/10.1038/srep07763
sno	snR24	S. cerevisiae	doi.org/10.1038/srep07763
sno	snR3	S. cerevisiae	doi.org/10.1038/srep07763
sno	snR30	S. cerevisiae	doi.org/10.1038/srep07763
sno	snR31	S. cerevisiae	doi.org/10.1038/srep07763
sno	snR32	S. cerevisiae	doi.org/10.1038/srep07763
sno	snR33	S. cerevisiae	doi.org/10.1038/srep07763
sno	snR34	S. cerevisiae	doi.org/10.1038/srep07763
sno	snR35	S. cerevisiae	doi.org/10.1038/srep07763
sno	snR36	S. cerevisiae	doi.org/10.1038/srep07763
sno	snR37	S. cerevisiae	doi.org/10.1038/srep07763
sno	snR39	S. cerevisiae	doi.org/10.1038/srep07763
sn	snR39B	S. cerevisiae	doi.org/10.1038/srep07763
sno	snR4	S. cerevisiae	doi.org/10.1038/srep07763
sno	snR40	S. cerevisiae	doi.org/10.1038/srep07763
sno	snR41	S. cerevisiae	doi.org/10.1038/srep07763
sno	snR42	S. cerevisiae	doi.org/10.1038/srep07763
sno	snR44	S. cerevisiae	doi.org/10.1038/srep07763
sno	snR45	S. cerevisiae	doi.org/10.1038/srep07763
sno	snR46	S. cerevisiae	doi.org/10.1038/srep07763
sno	snR47	S. cerevisiae	doi.org/10.1038/srep07763
sno	snR48	S. cerevisiae	doi.org/10.1038/srep07763
sno	snR49	S. cerevisiae	doi.org/10.1038/srep07763
sno	snR5	S. cerevisiae	doi.org/10.1038/srep07763
sno	snR50	S. cerevisiae	doi.org/10.1038/srep07763
sno	snR51	S. cerevisiae	doi.org/10.1038/srep07763
sno	snR52	S. cerevisiae	doi.org/10.1038/srep07763
sno	snR55	S. cerevisiae	doi.org/10.1038/srep07763
sno	snR56	S. cerevisiae	doi.org/10.1038/srep07763
sno	snR58	S. cerevisiae	doi.org/10.1038/srep07763
sno	snR59	S. cerevisiae	doi.org/10.1038/srep07763
sn	snR6	S. cerevisiae	doi.org/10.1038/srep07763
sno	snR60	S. cerevisiae	doi.org/10.1038/srep07763
sno	snR61	S. cerevisiae	doi.org/10.1038/srep07763
sno	snR62	S. cerevisiae	doi.org/10.1038/srep07763
sno	snR63	S. cerevisiae	doi.org/10.1038/srep07763
sno	snR64	S. cerevisiae	doi.org/10.1038/srep07763
sno	snR66	S. cerevisiae	doi.org/10.1038/srep07763
sno	snR67	S. cerevisiae	doi.org/10.1038/srep07763
sno	snR69	S. cerevisiae	doi.org/10.1038/srep07763
sno	snR71	S. cerevisiae	doi.org/10.1038/srep07763
sno	snR72	S. cerevisiae	doi.org/10.1038/srep07763
sno	snR73	S. cerevisiae	doi.org/10.1038/srep07763
sno	snR74	S. cerevisiae	doi.org/10.1038/srep07763
sno	snR75	S. cerevisiae	doi.org/10.1038/srep07763
sno	snR76	S. cerevisiae	doi.org/10.1038/srep07763
sno	snR77	S. cerevisiae	doi.org/10.1038/srep07763
sno	snR78	S. cerevisiae	doi.org/10.1038/srep07763
sno	snR79	S. cerevisiae	doi.org/10.1038/srep07763
sno	snR82	S. cerevisiae	doi.org/10.1038/srep07763
sno	snR83	S. cerevisiae	doi.org/10.1038/srep07763
sno	snR84	S. cerevisiae	doi.org/10.1038/srep07763
sno	snR85	S. cerevisiae	doi.org/10.1038/srep07763
sno	snR86	S. cerevisiae	doi.org/10.1038/srep07763
sno	snR87	S. cerevisiae	doi.org/10.1038/srep07763
sno	snR9	S. cerevisiae	doi.org/10.1038/srep07763
mi	sof-MIR159c	S. cerevisiae	doi.org/10.1038/srep07763
mi	sof-MIR159e	S. cerevisiae	doi.org/10.1038/srep07763
mi	ssc-mir-1285	S. cerevisiae	doi.org/10.1038/srep07763
mi	ssc-mir-21	S. cerevisiae	doi.org/10.1038/srep07763
mi	ssc-mir-2476-1	S. cerevisiae	doi.org/10.1038/srep07763
mi	ssc-mir-339	S. cerevisiae	doi.org/10.1038/srep07763
mi	ssc-mir-362	S. cerevisiae	doi.org/10.1038/srep07763
mi	ssc-mir-365-2	S. cerevisiae	doi.org/10.1038/srep07763
mi	ssc-mir-4331	S. cerevisiae	doi.org/10.1038/srep07763
mi	ssc-mir-4335	S. cerevisiae	doi.org/10.1038/srep07763
mi	ssl-MIR166a	S. cerevisiae	doi.org/10.1038/srep07763
mi	ssl-MIR394	S. cerevisiae	doi.org/10.1038/srep07763
mi	ssl-MIR398	S. cerevisiae	doi.org/10.1038/srep07763
mi	ssp-MIR1432	S. cerevisiae	doi.org/10.1038/srep07763
t	tA(UGC)Q	S. cerevisiae	doi.org/10.1038/srep07763
mi	tae-MIR1117	S. cerevisiae	doi.org/10.1038/srep07763
mi	tae-MIR160	S. cerevisiae	doi.org/10.1038/srep07763
mi	tae-MIR164	S. cerevisiae	doi.org/10.1038/srep07763
t	tC(GCA)Q	S. cerevisiae	doi.org/10.1038/srep07763
mi	tca-mir-279c	S. cerevisiae	doi.org/10.1038/srep07763
mi	tca-mir-3819	S. cerevisiae	doi.org/10.1038/srep07763
mi	tca-mir-3845	S. cerevisiae	doi.org/10.1038/srep07763
mi	tca-mir-3849	S. cerevisiae	doi.org/10.1038/srep07763
mi	tca-mir-3852	S. cerevisiae	doi.org/10.1038/srep07763
mi	tca-mir-3888	S. cerevisiae	doi.org/10.1038/srep07763
mi	tca-mir-3894	S. cerevisiae	doi.org/10.1038/srep07763
mi	tca-mir-3901	S. cerevisiae	doi.org/10.1038/srep07763
mi	tca-mir-929	S. cerevisiae	doi.org/10.1038/srep07763
mi	tcc-MIR168	S. cerevisiae	doi.org/10.1038/srep07763
mi	tcc-MIR169c	S. cerevisiae	doi.org/10.1038/srep07763
mi	tcc-MIR169k	S. cerevisiae	doi.org/10.1038/srep07763
t	tD(GUC)Q	S. cerevisiae	doi.org/10.1038/srep07763
t	tE(UUC)M	S. cerevisiae	doi.org/10.1038/srep07763
t	tE(UUC)Q	S. cerevisiae	doi.org/10.1038/srep07763
t	tF(GAA)Q	S. cerevisiae	doi.org/10.1038/srep07763
t	tG(CCC)D	S. cerevisiae	doi.org/10.1038/srep07763
t	tG(CCC)O	S. cerevisiae	doi.org/10.1038/srep07763
t	tG(UCC)Q	S. cerevisiae	doi.org/10.1038/srep07763
mi	tgu-mir-200a	S. cerevisiae	doi.org/10.1038/srep07763
mi	tgu-mir-21	S. cerevisiae	doi.org/10.1038/srep07763
mi	tgu-mir-30c	S. cerevisiae	doi.org/10.1038/srep07763
mi	tgu-mir-9-1	S. cerevisiae	doi.org/10.1038/srep07763
t	tH(GUG)Q	S. cerevisiae	doi.org/10.1038/srep07763
t	tK(UUU)Q	S. cerevisiae	doi.org/10.1038/srep07763
t	tL(UAA)Q	S. cerevisiae	doi.org/10.1038/srep07763
telomerase	TLC1	S. cerevisiae	doi.org/10.1038/srep07763
t	tM(CAU)Q1	S. cerevisiae	doi.org/10.1038/srep07763
t	tN(GUU)Q	S. cerevisiae	doi.org/10.1038/srep07763
mi	tni-mir-182	S. cerevisiae	doi.org/10.1038/srep07763
mi	tni-mir-21	S. cerevisiae	doi.org/10.1038/srep07763
t	tP(UGG)Q	S. cerevisiae	doi.org/10.1038/srep07763
t	tQ(CUG)M	S. cerevisiae	doi.org/10.1038/srep07763
t	tQ(UUG)Q	S. cerevisiae	doi.org/10.1038/srep07763
t	tR(ACG)Q2	S. cerevisiae	doi.org/10.1038/srep07763
t	tR(CCG)L	S. cerevisiae	doi.org/10.1038/srep07763
t	tR(CCU)J	S. cerevisiae	doi.org/10.1038/srep07763
t	tS(GCU)Q1	S. cerevisiae	doi.org/10.1038/srep07763
t	tS(UGA)Q2	S. cerevisiae	doi.org/10.1038/srep07763
t	tT(CGU)K	S. cerevisiae	doi.org/10.1038/srep07763
t	tV(UAC)Q	S. cerevisiae	doi.org/10.1038/srep07763
t	tY(GUA)Q	S. cerevisiae	doi.org/10.1038/srep07763
mi	vun-MIR168	S. cerevisiae	doi.org/10.1038/srep07763
mi	vvi-MIR159b	S. cerevisiae	doi.org/10.1038/srep07763
mi	vvi-MIR169v	S. cerevisiae	doi.org/10.1038/srep07763
mi	vvi-MIR169y	S. cerevisiae	doi.org/10.1038/srep07763
mi	vvi-MIR3623	S. cerevisiae	doi.org/10.1038/srep07763
mi	vvi-MIR3624	S. cerevisiae	doi.org/10.1038/srep07763
mi	vvi-MIR3631c	S. cerevisiae	doi.org/10.1038/srep07763
mi	vvi-MIR3631d	S. cerevisiae	doi.org/10.1038/srep07763
mi	vvi-MIR393b	S. cerevisiae	doi.org/10.1038/srep07763
mi	vvi-MIR394a	S. cerevisiae	doi.org/10.1038/srep07763
mi	vvi-MIR395m	S. cerevisiae	doi.org/10.1038/srep07763
mi	vvi-MIR403f	S. cerevisiae	doi.org/10.1038/srep07763
mi	vvi-MIR845e	S. cerevisiae	doi.org/10.1038/srep07763
mi	xtr-mir-16a	S. cerevisiae	doi.org/10.1038/srep07763
mi	zma-MIR159d	S. cerevisiae	doi.org/10.1038/srep07763
mi	zma-MIR159g	S. cerevisiae	doi.org/10.1038/srep07763
mi	zma-MIR159i	S. cerevisiae	doi.org/10.1038/srep07763
mi	zma-MIR160e	S. cerevisiae	doi.org/10.1038/srep07763
mi	zma-MIR166j	S. cerevisiae	doi.org/10.1038/srep07763
mi	zma-MIR169f	S. cerevisiae	doi.org/10.1038/srep07763
mi	zma-MIR2118a	S. cerevisiae	doi.org/10.1038/srep07763
mi	zma-MIR2118g	S. cerevisiae	doi.org/10.1038/srep07763
mi	zma-MIR2275c	S. cerevisiae	doi.org/10.1038/srep07763
mi	zma-MIR390b	S. cerevisiae	doi.org/10.1038/srep07763
mi	zma-MIR396e	S. cerevisiae	doi.org/10.1038/srep07763
nc	msy- 100138:3|chr4_711027_711043|	M. sympodialis	doi.org/10.1038/srep39742
nc	msy- 10193:5|chr8_363584_363604|	M. sympodialis	doi.org/10.1038/srep39742
nc	msy- 103697:3|chr5_667784_667798|	M. sympodialis	doi.org/10.1038/srep39742
nc	msy- 108792:3|chr8_207570_207585|	M. sympodialis	doi.org/10.1038/srep39742
nc	msy- 108937:3|chr8_248731_248745|	M. sympodialis	doi.org/10.1038/srep39742
nc	msy- 111362:5|chr1_280485_280503|	M. sympodialis	doi.org/10.1038/srep39742
nc	msy- 112123:5|chr1_519603_519622|	M. sympodialis	doi.org/10.1038/srep39742
nc	msy- 113004:5|chr1_791186_791207|	M. sympodialis	doi.org/10.1038/srep39742
nc	msy- 113050:5|chr1_803543_803563|	M. sympodialis	doi.org/10.1038/srep39742
nc	msy- 113303:5|chr1_865988_866006|	M. sympodialis	doi.org/10.1038/srep39742
nc	msy- 116494:5|chr2_259533_259554|	M. sympodialis	doi.org/10.1038/srep39742
nc	msy- 120865:5|chr3_133550_133572|	M. sympodialis	doi.org/10.1038/srep39742
nc	msy- 122580:5|chr3_603779_603796|	M. sympodialis	doi.org/10.1038/srep39742
nc	msy- 123405:5|chr3_820504_820523|	M. sympodialis	doi.org/10.1038/srep39742
nc	msy- 12434:3|chr1_896269_896285|	M. sympodialis	doi.org/10.1038/srep39742
nc	msy- 125676:5|chr4_118735_118755|	M. sympodialis	doi.org/10.1038/srep39742
nc	msy- 126365:5|chr4_316262_316278|	M. sympodialis	doi.org/10.1038/srep39742
nc	msy- 126367:5|chr4_317996_318013|	M. sympodialis	doi.org/10.1038/srep39742
nc	msy- 128320:5|chr4_880442_880462|	M. sympodialis	doi.org/10.1038/srep39742
nc	msy- 128573:5|chr4_961351_961372|	M. sympodialis	doi.org/10.1038/srep39742
nc	msy- 130245:5|chr5_202342_202363|	M. sympodialis	doi.org/10.1038/srep39742
nc	msy- 130727:5|chr5_342426_342444|	M. sympodialis	doi.org/10.1038/srep39742
nc	msy- 13627:3|chr2_117502_117517|	M. sympodialis	doi.org/10.1038/srep39742
nc	msy- 136749:5|chr8_276120_276139|	M. sympodialis	doi.org/10.1038/srep39742
nc	msy- 13834:3|chr2_237328_237343|	M. sympodialis	doi.org/10.1038/srep39742
nc	msy- 138954:3|chr1_182186_182201|	M. sympodialis	doi.org/10.1038/srep39742
nc	msy- 140181:3|chr1_447615_447629|	M. sympodialis	doi.org/10.1038/srep39742
nc	msy- 140724:3|chr1_567697_567712|	M. sympodialis	doi.org/10.1038/srep39742
nc	msy- 141743:3|chr1_796361_796377|	M. sympodialis	doi.org/10.1038/srep39742
nc	msy- 142353:3|chr1_909709_909723|	M. sympodialis	doi.org/10.1038/srep39742
nc	msy- 14257:3|chr2_502523_502538|	M. sympodialis	doi.org/10.1038/srep39742
nc	msy- 142726:3|chr1_978491_978506|	M. sympodialis	doi.org/10.1038/srep39742
nc	msy- 14534:3|chr2_679301_679317|	M. sympodialis	doi.org/10.1038/srep39742
nc	msy- 147615:3|chr2_584590_584605|	M. sympodialis	doi.org/10.1038/srep39742
nc	msy- 148946:3|chr2_865138_865152|	M. sympodialis	doi.org/10.1038/srep39742
nc	msy- 149010:3|chr2_881321_881336|	M. sympodialis	doi.org/10.1038/srep39742
nc	msy- 149478:3|chr2_986287_986303|	M. sympodialis	doi.org/10.1038/srep39742
nc	msy- 15036:3|chr2_949070_949085|	M. sympodialis	doi.org/10.1038/srep39742
nc	msy- 152035:3|chr3_139089_139103|	M. sympodialis	doi.org/10.1038/srep39742
nc	msy- 153439:3|chr3_437708_437722|	M. sympodialis	doi.org/10.1038/srep39742
nc	msy- 153746:3|chr3_504566_504581|	M. sympodialis	doi.org/10.1038/srep39742
nc	msy- 154712:3|chr3_710546_710561|	M. sympodialis	doi.org/10.1038/srep39742
nc	msy- 161117:3|chr4_711026_711040|	M. sympodialis	doi.org/10.1038/srep39742
nc	msy- 165055:3|chr5_383308_383323|	M. sympodialis	doi.org/10.1038/srep39742
nc	msy- 16684:3|chr3_435408_435427|	M. sympodialis	doi.org/10.1038/srep39742
nc	msy- 168652:3|chr6_440689_440703|	M. sympodialis	doi.org/10.1038/srep39742
nc	msy- 16887:3|chr3_549892_549907|	M. sympodialis	doi.org/10.1038/srep39742
nc	msy- 16921:3|chr3_569271_569287|	M. sympodialis	doi.org/10.1038/srep39742
nc	msy- 1733:5|chr1_1297618_1297636|	M. sympodialis	doi.org/10.1038/srep39742
nc	msy- 173793:3|chr8_403285_403300|	M. sympodialis	doi.org/10.1038/srep39742
nc	msy- 17522:3|chr3_910480_910495|	M. sympodialis	doi.org/10.1038/srep39742
nc	msy- 17650:3|chr3_973226_973241|	M. sympodialis	doi.org/10.1038/srep39742
nc	msy- 181738:5|chr2_198623_198644|	M. sympodialis	doi.org/10.1038/srep39742
nc	msy- 184347:5|chr2_843990_844011|	M. sympodialis	doi.org/10.1038/srep39742
nc	msy- 184750:5|chr2_935521_935541|	M. sympodialis	doi.org/10.1038/srep39742
nc	msy- 187359:5|chr3_217906_217926|	M. sympodialis	doi.org/10.1038/srep39742
nc	msy- 188573:5|chr3_493700_493721|	M. sympodialis	doi.org/10.1038/srep39742
nc	msy- 18885:3|chr4_310762_310776|	M. sympodialis	doi.org/10.1038/srep39742
nc	msy- 193246:5|chr4_286267_286287|	M. sympodialis	doi.org/10.1038/srep39742
nc	msy- 194933:5|chr4_699257_699276|	M. sympodialis	doi.org/10.1038/srep39742
nc	msy- 19745:3|chr4_789212_789227|	M. sympodialis	doi.org/10.1038/srep39742
nc	msy- 200195:5|chr6_125026_125042|	M. sympodialis	doi.org/10.1038/srep39742
nc	msy- 20720:3|chr5_164111_164126|	M. sympodialis	doi.org/10.1038/srep39742
nc	msy- 207817:3|chr1_169897_169911|	M. sympodialis	doi.org/10.1038/srep39742
nc	msy- 208379:3|chr1_275228_275242|	M. sympodialis	doi.org/10.1038/srep39742
nc	msy- 208440:3|chr1_281969_281985|	M. sympodialis	doi.org/10.1038/srep39742
nc	msy- 209415:3|chr1_475845_475859|	M. sympodialis	doi.org/10.1038/srep39742
nc	msy- 211234:3|chr1_818928_818942|	M. sympodialis	doi.org/10.1038/srep39742
nc	msy- 21131:3|chr5_424583_424599|	M. sympodialis	doi.org/10.1038/srep39742
nc	msy- 218929:3|chr2_750953_750967|	M. sympodialis	doi.org/10.1038/srep39742
nc	msy- 21933:3|chr6_239388_239402|	M. sympodialis	doi.org/10.1038/srep39742
nc	msy- 21935:3|chr6_239390_239404|	M. sympodialis	doi.org/10.1038/srep39742
nc	msy- 224680:3|chr3_435408_435422|	M. sympodialis	doi.org/10.1038/srep39742
nc	msy- 224868:3|chr3_467688_467703|	M. sympodialis	doi.org/10.1038/srep39742
nc	msy- 225871:3|chr3_654381_654395|	M. sympodialis	doi.org/10.1038/srep39742
nc	msy- 23025:3|chr7_172653_172669|	M. sympodialis	doi.org/10.1038/srep39742
nc	msy- 231407:3|chr4_320632_320646|	M. sympodialis	doi.org/10.1038/srep39742
nc	msy- 23199:3|chr7_247406_247422|	M. sympodialis	doi.org/10.1038/srep39742
nc	msy- 235007:3|chr4_986158_986172|	M. sympodialis	doi.org/10.1038/srep39742
nc	msy- 24045:3|chr8_199860_199875|	M. sympodialis	doi.org/10.1038/srep39742
nc	msy- 240791:3|chr6_220016_220031|	M. sympodialis	doi.org/10.1038/srep39742
nc	msy- 24271:3|chr8_350896_350911|	M. sympodialis	doi.org/10.1038/srep39742
nc	msy- 243867:3|chr7_113158_113174|	M. sympodialis	doi.org/10.1038/srep39742
nc	msy- 244268:3|chr7_195027_195043|	M. sympodialis	doi.org/10.1038/srep39742
nc	msy- 245025:3|chr7_307653_307670|	M. sympodialis	doi.org/10.1038/srep39742
nc	msy- 251375:5|chr1_449382_449403|	M. sympodialis	doi.org/10.1038/srep39742
nc	msy- 25336:5|chr1_164168_164190|	M. sympodialis	doi.org/10.1038/srep39742
nc	msy- 253590:5|chr1_951855_951878|	M. sympodialis	doi.org/10.1038/srep39742
nc	msy- 257938:5|chr2_411463_411482|	M. sympodialis	doi.org/10.1038/srep39742
nc	msy- 26053:5|chr1_553922_553940|	M. sympodialis	doi.org/10.1038/srep39742
nc	msy- 26698:5|chr1_875232_875254|	M. sympodialis	doi.org/10.1038/srep39742
nc	msy- 269268:5|chr4_207657_207679|	M. sympodialis	doi.org/10.1038/srep39742
nc	msy- 269760:5|chr4_317995_318015|	M. sympodialis	doi.org/10.1038/srep39742
nc	msy- 270700:5|chr4_520983_521001|	M. sympodialis	doi.org/10.1038/srep39742
nc	msy- 274209:5|chr5_107961_107980|	M. sympodialis	doi.org/10.1038/srep39742
nc	msy- 278714:5|chr6_445570_445593|	M. sympodialis	doi.org/10.1038/srep39742
nc	msy- 279051:5|chr6_524177_524197|	M. sympodialis	doi.org/10.1038/srep39742
nc	msy- 279144:5|chr6_541957_541975|	M. sympodialis	doi.org/10.1038/srep39742
nc	msy- 282736:5|chr8_194795_194816|	M. sympodialis	doi.org/10.1038/srep39742
nc	msy- 28428:5|chr2_206777_206797|	M. sympodialis	doi.org/10.1038/srep39742
nc	msy- 30050:5|chr2_984449_984468|	M. sympodialis	doi.org/10.1038/srep39742
nc	msy- 307483:3|chr3_948924_948938|	M. sympodialis	doi.org/10.1038/srep39742
nc	msy- 311348:3|chr4_242708_242723|	M. sympodialis	doi.org/10.1038/srep39742
nc	msy- 326005:3|chr7_191532_191548|	M. sympodialis	doi.org/10.1038/srep39742
nc	msy- 32607:5|chr3_831309_831330|	M. sympodialis	doi.org/10.1038/srep39742
nc	msy- 327664:3|chr7_451209_451225|	M. sympodialis	doi.org/10.1038/srep39742
nc	msy- 333287:5|chr1_318949_318968|	M. sympodialis	doi.org/10.1038/srep39742
nc	msy- 33957:5|chr4_151332_151350|	M. sympodialis	doi.org/10.1038/srep39742
nc	msy- 340380:5|chr2_287434_287453|	M. sympodialis	doi.org/10.1038/srep39742
nc	msy- 340596:5|chr2_328768_328785|	M. sympodialis	doi.org/10.1038/srep39742
nc	msy- 341540:5|chr2_517488_517505|	M. sympodialis	doi.org/10.1038/srep39742
nc	msy- 346333:5|chr3_136032_136049|	M. sympodialis	doi.org/10.1038/srep39742
nc	msy- 349457:5|chr3_744711_744731|	M. sympodialis	doi.org/10.1038/srep39742
nc	msy- 3536:5|chr2_1120030_1120047|	M. sympodialis	doi.org/10.1038/srep39742
nc	msy- 355679:5|chr4_663370_663391|	M. sympodialis	doi.org/10.1038/srep39742
nc	msy- 35612:5|chr4_999849_999868|	M. sympodialis	doi.org/10.1038/srep39742
nc	msy- 365112:5|chr7_118111_118134|	M. sympodialis	doi.org/10.1038/srep39742
nc	msy- 366935:5|chr7_470447_470466|	M. sympodialis	doi.org/10.1038/srep39742
nc	msy- 369132:5|chr8_414174_414195|	M. sympodialis	doi.org/10.1038/srep39742
nc	msy- 3749:5|chr2_1262230_1262253|	M. sympodialis	doi.org/10.1038/srep39742
nc	msy- 38058:5|chr6_288427_288451|	M. sympodialis	doi.org/10.1038/srep39742
nc	msy- 382825:3|chr2_443187_443202|	M. sympodialis	doi.org/10.1038/srep39742
nc	msy- 38494:5|chr6_518223_518243|	M. sympodialis	doi.org/10.1038/srep39742
nc	msy- 38495:5|chr6_518618_518638|	M. sympodialis	doi.org/10.1038/srep39742
nc	msy- 389810:3|chr3_135647_135662|	M. sympodialis	doi.org/10.1038/srep39742
nc	msy- 394332:3|chr3_811251_811266|	M. sympodialis	doi.org/10.1038/srep39742
nc	msy- 39723:5|chr7_490000_490019|	M. sympodialis	doi.org/10.1038/srep39742
nc	msy- 398656:3|chr4_108836_108850|	M. sympodialis	doi.org/10.1038/srep39742
nc	msy- 402002:3|chr4_614385_614399|	M. sympodialis	doi.org/10.1038/srep39742
nc	msy- 414112:3|chr6_602405_602420|	M. sympodialis	doi.org/10.1038/srep39742
nc	msy- 41862:3|chr1_202342_202357|	M. sympodialis	doi.org/10.1038/srep39742
nc	msy- 419984:3|chr8_315956_315972|	M. sympodialis	doi.org/10.1038/srep39742
nc	msy- 42394:3|chr1_423657_423673|	M. sympodialis	doi.org/10.1038/srep39742
nc	msy- 42928:3|chr1_626410_626425|	M. sympodialis	doi.org/10.1038/srep39742
nc	msy- 442499:5|chr3_903565_903580|	M. sympodialis	doi.org/10.1038/srep39742
nc	msy- 452353:5|chr5_155966_155990|	M. sympodialis	doi.org/10.1038/srep39742
nc	msy- 452945:5|chr5_261363_261383|	M. sympodialis	doi.org/10.1038/srep39742
nc	msy- 458443:5|chr6_613820_613838|	M. sympodialis	doi.org/10.1038/srep39742
nc	msy- 459249:5|chr7_135721_135739|	M. sympodialis	doi.org/10.1038/srep39742
nc	msy- 46415:3|chr2_499485_499499|	M. sympodialis	doi.org/10.1038/srep39742
nc	msy- 467080:3|chr1_308278_308293|	M. sympodialis	doi.org/10.1038/srep39742
nc	msy- 47106:3|chr2_748283_748298|	M. sympodialis	doi.org/10.1038/srep39742
nc	msy- 471437:3|chr1_896267_896281|	M. sympodialis	doi.org/10.1038/srep39742
nc	msy- 479048:3|chr2_442336_442350|	M. sympodialis	doi.org/10.1038/srep39742
nc	msy- 479979:3|chr2_577472_577486|	M. sympodialis	doi.org/10.1038/srep39742
nc	msy- 488182:3|chr3_324055_324070|	M. sympodialis	doi.org/10.1038/srep39742
nc	msy- 490489:3|chr3_606049_606063|	M. sympodialis	doi.org/10.1038/srep39742
nc	msy- 491686:3|chr3_772457_772471|	M. sympodialis	doi.org/10.1038/srep39742
nc	msy- 492772:3|chr3_917914_917929|	M. sympodialis	doi.org/10.1038/srep39742
nc	msy- 49355:3|chr3_185081_185097|	M. sympodialis	doi.org/10.1038/srep39742
nc	msy- 498137:3|chr4_288001_288015|	M. sympodialis	doi.org/10.1038/srep39742
nc	msy- 515618:3|chr7_173517_173532|	M. sympodialis	doi.org/10.1038/srep39742
nc	msy- 515729:3|chr7_191534_191550|	M. sympodialis	doi.org/10.1038/srep39742
nc	msy- 516500:3|chr7_272833_272848|	M. sympodialis	doi.org/10.1038/srep39742
nc	msy- 519975:3|chr8_208161_208176|	M. sympodialis	doi.org/10.1038/srep39742
nc	msy- 525971:5|chr1_540123_540140|	M. sympodialis	doi.org/10.1038/srep39742
nc	msy- 526069:5|chr1_559650_559666|	M. sympodialis	doi.org/10.1038/srep39742
nc	msy- 526754:5|chr1_685068_685089|	M. sympodialis	doi.org/10.1038/srep39742
nc	msy- 5320:5|chr3_1050654_1050670|	M. sympodialis	doi.org/10.1038/srep39742
nc	msy- 53869:3|chr4_514247_514262|	M. sympodialis	doi.org/10.1038/srep39742
nc	msy- 544155:5|chr3_715483_715500|	M. sympodialis	doi.org/10.1038/srep39742
nc	msy- 54426:3|chr4_710148_710162|	M. sympodialis	doi.org/10.1038/srep39742
nc	msy- 5457:5|chr3_1158310_1158330|	M. sympodialis	doi.org/10.1038/srep39742
nc	msy- 550429:5|chr4_451480_451503|	M. sympodialis	doi.org/10.1038/srep39742
nc	msy- 552446:5|chr4_783874_783896|	M. sympodialis	doi.org/10.1038/srep39742
nc	msy- 553237:5|chr4_928354_928375|	M. sympodialis	doi.org/10.1038/srep39742
nc	msy- 553651:5|chr4_999849_999870|	M. sympodialis	doi.org/10.1038/srep39742
nc	msy- 562197:5|chr6_576831_576852|	M. sympodialis	doi.org/10.1038/srep39742
nc	msy- 563467:5|chr7_170187_170206|	M. sympodialis	doi.org/10.1038/srep39742
nc	msy- 566806:5|chr8_198202_198220|	M. sympodialis	doi.org/10.1038/srep39742
nc	msy- 570209:3|chr1_129129_129143|	M. sympodialis	doi.org/10.1038/srep39742
nc	msy- 570661:3|chr1_182188_182203|	M. sympodialis	doi.org/10.1038/srep39742
nc	msy- 573155:3|chr1_502483_502498|	M. sympodialis	doi.org/10.1038/srep39742
nc	msy- 58807:3|chr6_440692_440706|	M. sympodialis	doi.org/10.1038/srep39742
nc	msy- 58928:3|chr6_487712_487727|	M. sympodialis	doi.org/10.1038/srep39742
nc	msy- 597152:3|chr3_595827_595842|	M. sympodialis	doi.org/10.1038/srep39742
nc	msy- 599336:3|chr3_876539_876555|	M. sympodialis	doi.org/10.1038/srep39742
nc	msy- 599814:3|chr3_930272_930286|	M. sympodialis	doi.org/10.1038/srep39742
nc	msy- 60396:3|chr7_406340_406354|	M. sympodialis	doi.org/10.1038/srep39742
nc	msy- 614283:3|chr5_195328_195343|	M. sympodialis	doi.org/10.1038/srep39742
nc	msy- 615405:3|chr5_342031_342046|	M. sympodialis	doi.org/10.1038/srep39742
nc	msy- 624812:3|chr7_208591_208605|	M. sympodialis	doi.org/10.1038/srep39742
nc	msy- 63003:5|chr1_139147_139167|	M. sympodialis	doi.org/10.1038/srep39742
nc	msy- 638155:5|chr1_926462_926483|	M. sympodialis	doi.org/10.1038/srep39742
nc	msy- 64600:5|chr1_803543_803561|	M. sympodialis	doi.org/10.1038/srep39742
nc	msy- 647127:5|chr2_831640_831660|	M. sympodialis	doi.org/10.1038/srep39742
nc	msy- 64838:5|chr1_883626_883650|	M. sympodialis	doi.org/10.1038/srep39742
nc	msy- 667550:5|chr5_121688_121711|	M. sympodialis	doi.org/10.1038/srep39742
nc	msy- 671967:5|chr6_148685_148713|	M. sympodialis	doi.org/10.1038/srep39742
nc	msy- 672409:5|chr6_218771_218791|	M. sympodialis	doi.org/10.1038/srep39742
nc	msy- 68743:5|chr2_856588_856609|	M. sympodialis	doi.org/10.1038/srep39742
nc	msy- 689584:3|chr1_867365_867380|	M. sympodialis	doi.org/10.1038/srep39742
nc	msy- 702483:3|chr2_866111_866125|	M. sympodialis	doi.org/10.1038/srep39742
nc	msy- 70533:5|chr3_166029_166051|	M. sympodialis	doi.org/10.1038/srep39742
nc	msy- 70551:5|chr3_172264_172283|	M. sympodialis	doi.org/10.1038/srep39742
nc	msy- 712812:3|chr3_654383_654397|	M. sympodialis	doi.org/10.1038/srep39742
nc	msy- 7177:5|chr4_1122027_1122045|	M. sympodialis	doi.org/10.1038/srep39742
nc	msy- 721245:3|chr4_271848_271863|	M. sympodialis	doi.org/10.1038/srep39742
nc	msy- 724208:3|chr4_610831_610846|	M. sympodialis	doi.org/10.1038/srep39742
nc	msy- 735796:3|chr6_115323_115337|	M. sympodialis	doi.org/10.1038/srep39742
nc	msy- 74715:5|chr4_408923_408944|	M. sympodialis	doi.org/10.1038/srep39742
nc	msy- 748876:3|chr8_424101_424116|	M. sympodialis	doi.org/10.1038/srep39742
nc	msy- 75164:5|chr4_575796_575813|	M. sympodialis	doi.org/10.1038/srep39742
nc	msy- 77946:5|chr5_446970_446987|	M. sympodialis	doi.org/10.1038/srep39742
nc	msy- 79224:5|chr6_265823_265844|	M. sympodialis	doi.org/10.1038/srep39742
nc	msy- 79415:5|chr6_333732_333749|	M. sympodialis	doi.org/10.1038/srep39742
nc	msy- 79520:5|chr6_385941_385962|	M. sympodialis	doi.org/10.1038/srep39742
nc	msy- 80819:5|chr7_272680_272699|	M. sympodialis	doi.org/10.1038/srep39742
nc	msy- 84692:3|chr1_418108_418123|	M. sympodialis	doi.org/10.1038/srep39742
nc	msy- 84959:3|chr1_502485_502499|	M. sympodialis	doi.org/10.1038/srep39742
nc	msy- 85195:3|chr1_567696_567710|	M. sympodialis	doi.org/10.1038/srep39742
nc	msy- 85917:3|chr1_794397_794412|	M. sympodialis	doi.org/10.1038/srep39742
nc	msy- 93632:3|chr3_183622_183638|	M. sympodialis	doi.org/10.1038/srep39742
nc	msy- 95283:3|chr3_668339_668353|	M. sympodialis	doi.org/10.1038/srep39742
nc	msy- 98898:3|chr4_350694_350709|	M. sympodialis	doi.org/10.1038/srep39742
nc	msy- 101516:3|chr4_1122119_112213 4|	M. sympodialis	doi.org/10.1038/srep39742
nc	msy- 101682:3|chr4_1179729_117974 5|	M. sympodialis	doi.org/10.1038/srep39742
nc	msy- 101857:3|chr5_30294_30309|	M. sympodialis	doi.org/10.1038/srep39742
nc	msy- 1023:5|chr1_807312_807330|	M. sympodialis	doi.org/10.1038/srep39742
nc	msy- 10388:5|chrM_20566_20594|	M. sympodialis	doi.org/10.1038/srep39742
nc	msy- 108202:3|chr8_60309_60323|	M. sympodialis	doi.org/10.1038/srep39742
nc	msy- 113970:5|chr1_1045357_104537 5|	M. sympodialis	doi.org/10.1038/srep39742
nc	msy- 115686:5|chr2_35980_36000|	M. sympodialis	doi.org/10.1038/srep39742
nc	msy- 120218:5|chr2_1315910_131592 9|	M. sympodialis	doi.org/10.1038/srep39742
nc	msy- 120663:5|chr3_74777_74800|	M. sympodialis	doi.org/10.1038/srep39742
nc	msy- 124034:5|chr3_1010282_101030 2|	M. sympodialis	doi.org/10.1038/srep39742
nc	msy- 124448:5|chr3_1132393_113241 8|	M. sympodialis	doi.org/10.1038/srep39742
nc	msy- 125046:5|chr3_1297084_129710 2|	M. sympodialis	doi.org/10.1038/srep39742
nc	msy- 12708:3|chr1_1063657_1063673 |	M. sympodialis	doi.org/10.1038/srep39742
nc	msy- 129615:5|chr5_45748_45772|	M. sympodialis	doi.org/10.1038/srep39742
nc	msy- 129740:5|chr5_73117_73138|	M. sympodialis	doi.org/10.1038/srep39742
nc	msy- 13355:3|chr1_1450807_1450821 |	M. sympodialis	doi.org/10.1038/srep39742
nc	msy- 13357:3|chr1_1450809_1450823 |	M. sympodialis	doi.org/10.1038/srep39742
nc	msy- 13493:3|chr2_33318_33332|	M. sympodialis	doi.org/10.1038/srep39742
nc	msy- 144495:3|chr1_1388877_138889 1|	M. sympodialis	doi.org/10.1038/srep39742
nc	msy- 15908:3|chr3_14235_14251|	M. sympodialis	doi.org/10.1038/srep39742
nc	msy- 162464:3|chr4_1007324_100733 8|	M. sympodialis	doi.org/10.1038/srep39742
nc	msy- 162592:3|chr4_1034129_103414 4|	M. sympodialis	doi.org/10.1038/srep39742
nc	msy- 166401:3|chr6_48595_48610|	M. sympodialis	doi.org/10.1038/srep39742
nc	msy- 172242:3|chr8_75446_75463|	M. sympodialis	doi.org/10.1038/srep39742
nc	msy- 179673:5|chr1_1203243_120325 8|	M. sympodialis	doi.org/10.1038/srep39742
nc	msy- 180591:5|chr1_1428434_142845 1|	M. sympodialis	doi.org/10.1038/srep39742
nc	msy- 185271:5|chr2_1066784_106680 3|	M. sympodialis	doi.org/10.1038/srep39742
nc	msy- 185930:5|chr2_1232830_123284 6|	M. sympodialis	doi.org/10.1038/srep39742
nc	msy- 199775:5|chr6_26567_26588|	M. sympodialis	doi.org/10.1038/srep39742
nc	msy- 20117:3|chr4_1007322_1007337 |	M. sympodialis	doi.org/10.1038/srep39742
nc	msy- 20136:3|chr4_1018789_1018804 |	M. sympodialis	doi.org/10.1038/srep39742
nc	msy- 215334:3|chr2_82463_82477|	M. sympodialis	doi.org/10.1038/srep39742
nc	msy- 21585:3|chr6_67620_67637|	M. sympodialis	doi.org/10.1038/srep39742
nc	msy- 220302:3|chr2_1022326_102234 1|	M. sympodialis	doi.org/10.1038/srep39742
nc	msy- 220733:3|chr2_1094103_109411 8|	M. sympodialis	doi.org/10.1038/srep39742
nc	msy- 221885:3|chr2_1303819_130383 3|	M. sympodialis	doi.org/10.1038/srep39742
nc	msy- 22844:3|chr7_61758_61773|	M. sympodialis	doi.org/10.1038/srep39742
nc	msy- 228879:3|chr3_1209787_120980 3|	M. sympodialis	doi.org/10.1038/srep39742
nc	msy- 23760:3|chr8_60049_60066|	M. sympodialis	doi.org/10.1038/srep39742
nc	msy- 243698:3|chr7_84523_84539|	M. sympodialis	doi.org/10.1038/srep39742
nc	msy- 2478:5|chr2_333541_333560|	M. sympodialis	doi.org/10.1038/srep39742
nc	msy- 266820:5|chr3_1014947_101496 8|	M. sympodialis	doi.org/10.1038/srep39742
nc	msy- 267189:5|chr3_1094501_109451 9|	M. sympodialis	doi.org/10.1038/srep39742
nc	msy- 267434:5|chr3_1154898_115491 4|	M. sympodialis	doi.org/10.1038/srep39742
nc	msy- 279850:5|chr7_76649_76667|	M. sympodialis	doi.org/10.1038/srep39742
nc	msy- 300:5|chr1_208230_208249|	M. sympodialis	doi.org/10.1038/srep39742
nc	msy- 30302:5|chr2_1113611_1113628 |	M. sympodialis	doi.org/10.1038/srep39742
nc	msy- 309914:3|chr3_1340918_134094 2|	M. sympodialis	doi.org/10.1038/srep39742
nc	msy- 325341:3|chr7_74655_74670|	M. sympodialis	doi.org/10.1038/srep39742
nc	msy- 328634:3|chr8_92051_92067|	M. sympodialis	doi.org/10.1038/srep39742
nc	msy- 33075:5|chr3_1071082_1071100 |	M. sympodialis	doi.org/10.1038/srep39742
nc	msy- 33251:5|chr3_1158310_1158332 |	M. sympodialis	doi.org/10.1038/srep39742
nc	msy- 358183:5|chr4_1177579_117759 8|	M. sympodialis	doi.org/10.1038/srep39742
nc	msy- 361711:5|chr6_39865_39887|	M. sympodialis	doi.org/10.1038/srep39742
nc	msy- 377403:3|chr1_1104500_110451 4|	M. sympodialis	doi.org/10.1038/srep39742
nc	msy- 379491:3|chr1_1436733_143674 9|	M. sympodialis	doi.org/10.1038/srep39742
nc	msy- 436304:5|chr2_1169815_116983 5|	M. sympodialis	doi.org/10.1038/srep39742
nc	msy- 437025:5|chr2_1297434_129745 1|	M. sympodialis	doi.org/10.1038/srep39742
nc	msy- 4413:5|chr3_398639_398660|	M. sympodialis	doi.org/10.1038/srep39742
nc	msy- 451351:5|chr4_1175524_117554 4|	M. sympodialis	doi.org/10.1038/srep39742
nc	msy- 4580:5|chr3_503438_503459|	M. sympodialis	doi.org/10.1038/srep39742
nc	msy- 4613:5|chr3_529378_529397|	M. sympodialis	doi.org/10.1038/srep39742
nc	msy- 473547:3|chr1_1196671_119668 7|	M. sympodialis	doi.org/10.1038/srep39742
nc	msy- 484872:3|chr2_1237802_123781 6|	M. sympodialis	doi.org/10.1038/srep39742
nc	msy- 485332:3|chr2_1307001_130701 6|	M. sympodialis	doi.org/10.1038/srep39742
nc	msy- 494561:3|chr3_1163289_116330 5|	M. sympodialis	doi.org/10.1038/srep39742
nc	msy- 5034:5|chr3_831309_831328|	M. sympodialis	doi.org/10.1038/srep39742
nc	msy- 504393:3|chr4_1146090_114610 4|	M. sympodialis	doi.org/10.1038/srep39742
nc	msy- 515003:3|chr7_87354_87369|	M. sympodialis	doi.org/10.1038/srep39742
nc	msy- 51650:3|chr3_1039340_1039354 |	M. sympodialis	doi.org/10.1038/srep39742
nc	msy- 5211:5|chr3_978180_978201|	M. sympodialis	doi.org/10.1038/srep39742
nc	msy- 52152:3|chr3_1224636_1224650 |	M. sympodialis	doi.org/10.1038/srep39742
nc	msy- 538060:5|chr2_1080246_108026 7|	M. sympodialis	doi.org/10.1038/srep39742
nc	msy- 554402:5|chr4_1122024_112204 5|	M. sympodialis	doi.org/10.1038/srep39742
nc	msy- 554433:5|chr4_1129149_112916 8|	M. sympodialis	doi.org/10.1038/srep39742
nc	msy- 578647:3|chr1_1184016_118403 1|	M. sympodialis	doi.org/10.1038/srep39742
nc	msy- 579525:3|chr1_1297418_129743 2|	M. sympodialis	doi.org/10.1038/srep39742
nc	msy- 580592:3|chr1_1428140_142815 4|	M. sympodialis	doi.org/10.1038/srep39742
nc	msy- 6088:5|chr4_273774_273790|	M. sympodialis	doi.org/10.1038/srep39742
nc	msy- 639838:5|chr1_1191464_119148 5|	M. sympodialis	doi.org/10.1038/srep39742
[truncated: 572 more rows]

## Sheet: mRNA
Type	ID	Species	Description	Reference
protein corresponding to validated mRNA	PAAG_08003	Paracoccidioides lutzii (Pb01)	hsp70-like protein	doi.org/10.3390/cells8070765
protein corresponding to validated mRNA	PAAG_05980	Paracoccidioides lutzii (Pb01)	ubiquitin-conjugating enzyme e2-16 kda	doi.org/10.3390/cells8070765
protein corresponding to validated mRNA	PADG_07715	Paracoccidioides brasiliensis (Pb18)	hsp90-like protein	doi.org/10.3390/cells8070765
protein corresponding to validated mRNA	PADG_01605 PABG_03078 PAAG_07080	Paracoccidioides (Pb01, Pb03 and Pb18)	polyubiquitin	doi.org/10.3390/cells8070765
protein corresponding to validated mRNA	PADG_11111	Paracoccidioides brasiliensis (Pb18)	nuclear transport factor 2	doi.org/10.3390/cells8070765
protein corresponding to validated mRNA	PAAG_05679	Paracoccidioides lutzii (Pb01)	ATP-dependent molecular chaperone hsc82	doi.org/10.3390/cells8070765
protein corresponding to validated mRNA	PADG_02145	Paracoccidioides brasiliensis (Pb18)	glycogen phosphorylase	doi.org/10.3390/cells8070765
protein corresponding to validated mRNA	PADG_05025	Paracoccidioides brasiliensis (Pb18)	60s ribosomal protein l26	doi.org/10.3390/cells8070765
protein corresponding to validated mRNA	PADG_00692 PAAG_11418	Paracoccidioides (Pb01 and Pb18)	elongation factor 1-alpha	doi.org/10.3390/cells8070765
protein corresponding to validated mRNA	PADG_03326	Paracoccidioides brasiliensis (Pb18)	40s ribosomal protein s9	doi.org/10.3390/cells8070765
protein corresponding to validated mRNA	PABG_05744	Paracoccidioides brasiliensis (Pb18)	pre-mrna splicing factor	doi.org/10.3390/cells8070765
protein corresponding to validated mRNA	PAAG_03216	Paracoccidioides lutzii (Pb01)	thiol-specific antioxidant	doi.org/10.3390/cells8070765
protein corresponding to validated mRNA	PAAG_11262	Paracoccidioides lutzii (Pb01)	hsp7-like protein	doi.org/10.3390/cells8070765
protein corresponding to validated mRNA	PAAG_03058	Paracoccidioides lutzii (Pb01)	high-affinity methionine permease	doi.org/10.3390/cells8070765
protein corresponding to validated mRNA	PAAG_07634	Paracoccidioides lutzii (Pb01)	gtp-binding protein rhoa	doi.org/10.3390/cells8070765
protein corresponding to validated mRNA	PADG_00873 PABG_02444 PAAG_07099	Paracoccidioides (Pb01, Pb03 and Pb18)	histone h3	doi.org/10.3390/cells8070765
protein corresponding to validated mRNA	PABG_05588 PAAG_08917	Paracoccidioides (Pb01 and Pb03)	histone h2a	doi.org/10.3390/cells8070765
protein corresponding to validated mRNA	PAAG_08918	Paracoccidioides lutzii (Pb01)	histone h2b	doi.org/10.3390/cells8070765
protein corresponding to validated mRNA	PADG_06568	Paracoccidioides brasiliensis (Pb18)	tctp family protein	doi.org/10.3390/cells8070765
protein corresponding to validated mRNA	PABG_03449 PAAG_08247	Paracoccidioides (Pb01 and Pb03)	calmodulin	doi.org/10.3390/cells8070765
protein corresponding to validated mRNA	PADG_02280	Paracoccidioides brasiliensis (Pb18)	hypothetical protein	doi.org/10.3390/cells8070765
protein corresponding to validated mRNA	PADG_02399	Paracoccidioides brasiliensis (Pb18)	calcium-binding protein	doi.org/10.3390/cells8070765
protein corresponding to validated mRNA	PADG_04049	Paracoccidioides brasiliensis (Pb18)	hypothetical protein	doi.org/10.3390/cells8070765
protein corresponding to validated mRNA	PADG_08402	Paracoccidioides brasiliensis (Pb18)	hypothetical protein	doi.org/10.3390/cells8070765
protein corresponding to validated mRNA	PADG_12385	Paracoccidioides brasiliensis (Pb18)	ser thr protein phosphatase	doi.org/10.3390/cells8070765
protein corresponding to validated mRNA	PAAG_00340	Paracoccidioides lutzii (Pb01)	conserved hypothetical protein	doi.org/10.3390/cells8070765
protein corresponding to validated mRNA	PAAG_12435	Paracoccidioides lutzii (Pb01)	hypothetical protein	doi.org/10.3390/cells8070765
protein corresponding to validated mRNA	PAAG_12692	Paracoccidioides lutzii (Pb01)	ATP synthase subunit beta	doi.org/10.3390/cells8070765
protein corresponding to validated mRNA	PAAG_12694	Paracoccidioides lutzii (Pb01)	plant senescence-associated protein	doi.org/10.3390/cells8070765
protein corresponding to validated mRNA	PAAG_02087	Paracoccidioides lutzii (Pb01)	kelch-like protein	doi.org/10.3390/cells8070765
m	PAAG_08003	Paracoccidioides lutzii (Pb01)	hsp70-like protein	doi.org/10.3390/cells8070765
m	PAAG_05980	Paracoccidioides lutzii (Pb01)	ubiquitin-conjugating enzyme e2-16 kda	doi.org/10.3390/cells8070765
m	PADG_07715	Paracoccidioides brasiliensis (Pb18)	hsp90-like protein	doi.org/10.3390/cells8070765
m	PADG_01605 / PABG_03078 / PAAG_07080	Paracoccidioides (Pb01, Pb03 and Pb18)	polyubiquitin	doi.org/10.3390/cells8070765
m	PADG_11111	Paracoccidioides brasiliensis (Pb18)	nuclear transport factor 2	doi.org/10.3390/cells8070765
m	PAAG_05679	Paracoccidioides lutzii (Pb01)	ATP-dependent molecular chaperone hsc82	doi.org/10.3390/cells8070765
m	PADG_02145	Paracoccidioides brasiliensis (Pb18)	glycogen phosphorylase	doi.org/10.3390/cells8070765
m	PADG_05025	Paracoccidioides brasiliensis (Pb18)	60s ribosomal protein l26	doi.org/10.3390/cells8070765
m	PADG_00692 / PAAG_11418	Paracoccidioides (Pb01 and Pb18)	elongation factor 1-alpha	doi.org/10.3390/cells8070765
m	PADG_03326	Paracoccidioides brasiliensis (Pb18)	40s ribosomal protein s9	doi.org/10.3390/cells8070765
m	PABG_05744	Paracoccidioides brasiliensis (Pb3)	pre-mrna splicing factor	doi.org/10.3390/cells8070765
m	PAAG_03216	Paracoccidioides lutzii (Pb01)	thiol-specific antioxidant	doi.org/10.3390/cells8070765
m	PAAG_11262	Paracoccidioides lutzii (Pb01)	hsp7-like protein	doi.org/10.3390/cells8070765
m	PAAG_03058	Paracoccidioides lutzii (Pb01)	high-affinity methionine permease	doi.org/10.3390/cells8070765
m	PAAG_07634	Paracoccidioides lutzii (Pb01)	gtp-binding protein rhoa	doi.org/10.3390/cells8070765
m	PADG_00873 / PABG_02444 / PAAG_07099	Paracoccidioides (Pb01, Pb03 and Pb18)	histone h3	doi.org/10.3390/cells8070765
m	PABG_05588 / PAAG_08917	Paracoccidioides (Pb01 and Pb03)	histone h2a	doi.org/10.3390/cells8070765
m	PAAG_08918	Paracoccidioides lutzii (Pb01)	histone h2b	doi.org/10.3390/cells8070765
m	PADG_06568	Paracoccidioides brasiliensis (Pb18)	tctp family protein	doi.org/10.3390/cells8070765
m	PABG_03449 / PAAG_08247	Paracoccidioides (Pb01 and Pb03)	calmodulin	doi.org/10.3390/cells8070765
m	PADG_02280	Paracoccidioides brasiliensis (Pb18)	hypothetical protein	doi.org/10.3390/cells8070765
m	PADG_02399	Paracoccidioides brasiliensis (Pb18)	calcium-binding protein	doi.org/10.3390/cells8070765
m	PADG_04049	Paracoccidioides brasiliensis (Pb18)	hypothetical protein	doi.org/10.3390/cells8070765
m	PADG_08402	Paracoccidioides brasiliensis (Pb18)	hypothetical protein	doi.org/10.3390/cells8070765
m	PADG_12385	Paracoccidioides brasiliensis (Pb18)	ser thr protein phosphatase	doi.org/10.3390/cells8070765
m	PAAG_00340	Paracoccidioides lutzii (Pb01)	conserved hypothetical protein	doi.org/10.3390/cells8070765
m	PAAG_12435	Paracoccidioides lutzii (Pb01)	hypothetical protein	doi.org/10.3390/cells8070765
m	PAAG_12692	Paracoccidioides lutzii (Pb01)	ATP synthase subunit beta	doi.org/10.3390/cells8070765
m	PAAG_12694	Paracoccidioides lutzii (Pb01)	plant senescence-associated protein	doi.org/10.3390/cells8070765
m	PAAG_02087	Paracoccidioides lutzii (Pb01)	kelch-like protein	doi.org/10.3390/cells8070765
m	A0A0L0NRQ9	C. auris MMC2	QG37_06847	doi.org/10.1101/2020.11.04.368472
m	A0A0L0P088	C. auris MMC2	QG37_03488	doi.org/10.1101/2020.11.04.368472
m	A0A0L0NVK7	C. auris MMC2	QG37_05285	doi.org/10.1101/2020.11.04.368472
m	A0A0L0P3W1	C. auris MMC2	QG37_01872	doi.org/10.1101/2020.11.04.368472
m	A0A0L0P2Y2	C. auris MMC2	QG37_02691	doi.org/10.1101/2020.11.04.368472
m	A0A0L0P4L9	C. auris MMC2	QG37_01837	doi.org/10.1101/2020.11.04.368472
m	A0A0L0NQW1	C. auris MMC2	QG37_07312	doi.org/10.1101/2020.11.04.368472
m	A0A0L0NRJ1	C. auris MMC2	QG37_06875	doi.org/10.1101/2020.11.04.368472
m	A0A0L0P5R5	C. auris MMC2	QG37_01468	doi.org/10.1101/2020.11.04.368472
m	A0A0L0P1U9	C. auris MMC2	QG37_02793	doi.org/10.1101/2020.11.04.368472
m	A0A0L0NVR9	C. auris MMC2	QG37_05073	doi.org/10.1101/2020.11.04.368472
m	A0A0L0NY19	C. auris MMC2	QG37_04151	doi.org/10.1101/2020.11.04.368472
m	A0A0L0P1P2	C. auris MMC2	QG37_02710	doi.org/10.1101/2020.11.04.368472
m	A0A0L0P8K4	C. auris MMC2	QG37_00339	doi.org/10.1101/2020.11.04.368472
m	A0A0L0NQG5	C. auris MMC2	QG37_07386	doi.org/10.1101/2020.11.04.368472
m	A0A0L0P245	C. auris MMC2	QG37_02489	doi.org/10.1101/2020.11.04.368472
m	A0A0L0NQ75	C. auris MMC2	QG37_07932	doi.org/10.1101/2020.11.04.368472
m	A0A0L0NSF0	C. auris MMC2	QG37_06648	doi.org/10.1101/2020.11.04.368472
m	A0A0L0P6K1	C. auris MMC2	QG37_01208	doi.org/10.1101/2020.11.04.368472
m	A0A0L0NRM5	C. auris MMC2	QG37_06934	doi.org/10.1101/2020.11.04.368472
m	A0A0L0NRC2	C. auris MMC2	QG37_06990	doi.org/10.1101/2020.11.04.368472
m	A0A0L0P2W0	C. auris MMC2	QG37_02218	doi.org/10.1101/2020.11.04.368472
m	A0A0L0NV05	C. auris MMC2	QG37_05235	doi.org/10.1101/2020.11.04.368472
m	A0A0L0P334	C. auris MMC2	QG37_02667	doi.org/10.1101/2020.11.04.368472
m	A0A0L0P1J6	C. auris MMC2	QG37_02771	doi.org/10.1101/2020.11.04.368472
m	A0A0L0P5I0	C. auris MMC2	QG37_01608	doi.org/10.1101/2020.11.04.368472
m	A0A0L0P0N6	C. auris MMC2	QG37_03264	doi.org/10.1101/2020.11.04.368472
m	A0A0L0NYD4	C. auris MMC2	QG37_03998	doi.org/10.1101/2020.11.04.368472
m	A0A0L0P651	C. auris MMC2	QG37_01041	doi.org/10.1101/2020.11.04.368472
m	A0A0L0NPM4	C. auris MMC2	QG37_08155	doi.org/10.1101/2020.11.04.368472
m	A0A0L0NYU0	C. auris MMC2	QG37_03959	doi.org/10.1101/2020.11.04.368472
m	A0A0L0P5H5	C. auris MMC2	QG37_01682	doi.org/10.1101/2020.11.04.368472
m	A0A0L0NXF6	C. auris MMC2	QG37_04589	doi.org/10.1101/2020.11.04.368472
m	A0A0L0NSL5	C. auris MMC2	QG37_06964	doi.org/10.1101/2020.11.04.368472
m	A0A0L0P445	C. auris MMC2	QG37_01942	doi.org/10.1101/2020.11.04.368472
m	A0A0L0P4P1	C. auris MMC2	QG37_01651	doi.org/10.1101/2020.11.04.368472
m	A0A0L0P3B3	C. auris MMC2	QG37_02250	doi.org/10.1101/2020.11.04.368472
m	A0A0L0NPH8	C. auris MMC2	QG37_08177	doi.org/10.1101/2020.11.04.368472
m	A0A0L0NPE9	C. auris MMC2	QG37_07644	doi.org/10.1101/2020.11.04.368472
m	A0A0L0NZZ1	C. auris MMC2	QG37_03737	doi.org/10.1101/2020.11.04.368472
m	A0A0L0P2Z9	C. auris MMC2	QG37_02263	doi.org/10.1101/2020.11.04.368472
m	A0A0L0NY84	C. auris MMC2	QG37_04294	doi.org/10.1101/2020.11.04.368472
m	A0A0L0NZX4	C. auris MMC2	QG37_03491	doi.org/10.1101/2020.11.04.368472
m	A0A0L0NRF2	C. auris MMC2	QG37_07023	doi.org/10.1101/2020.11.04.368472
m	A0A0L0NMN5	C. auris MMC2	QG37_08386	doi.org/10.1101/2020.11.04.368472
m	A0A0L0NWC3	C. auris MMC2	QG37_04347	doi.org/10.1101/2020.11.04.368472
m	A0A0L0NWP9	C. auris MMC2	QG37_04498	doi.org/10.1101/2020.11.04.368472
m	A0A0L0P860	C. auris MMC2	QG37_00706	doi.org/10.1101/2020.11.04.368472
m	A0A0L0NQ94	C. auris MMC2	QG37_07796	doi.org/10.1101/2020.11.04.368472
m	A0A0L0NV55	C. auris MMC2	QG37_05271	doi.org/10.1101/2020.11.04.368472
m	A0A0L0NQM2	C. auris MMC2	QG37_07455	doi.org/10.1101/2020.11.04.368472
m	A0A0L0NU53	C. auris MMC2	QG37_06420	doi.org/10.1101/2020.11.04.368472
m	A0A0L0NSD7	C. auris MMC2	QG37_07013	doi.org/10.1101/2020.11.04.368472
m	A0A0L0NT50	C. auris MMC2	QG37_05721	doi.org/10.1101/2020.11.04.368472
m	A0A0L0P2S9	C. auris MMC2	QG37_02376	doi.org/10.1101/2020.11.04.368472
m	A0A0L0P2F8	C. auris MMC2	QG37_02591	doi.org/10.1101/2020.11.04.368472
m	A0A0L0NXW7	C. auris MMC2	QG37_04083	doi.org/10.1101/2020.11.04.368472
m	A0A0L0P765	C. auris MMC2	QG37_01219	doi.org/10.1101/2020.11.04.368472
m	A0A0L0NQF4	C. auris MMC2	QG37_07862	doi.org/10.1101/2020.11.04.368472
m	A0A0L0NTZ6	C. auris MMC2	QG37_06056	doi.org/10.1101/2020.11.04.368472
m	A0A0L0NN64	C. auris MMC2	QG37_08268	doi.org/10.1101/2020.11.04.368472
m	A0A0L0NZY6	C. auris MMC2	QG37_03732	doi.org/10.1101/2020.11.04.368472
m	A0A0L0P576	C. auris MMC2	QG37_01333	doi.org/10.1101/2020.11.04.368472
m	A0A0L0NUK1	C. auris MMC2	QG37_06070	doi.org/10.1101/2020.11.04.368472
m	A0A0L0P6G2	C. auris MMC2	QG37_00892	doi.org/10.1101/2020.11.04.368472
m	A0A0L0NYA9	C. auris MMC2	QG37_04561	doi.org/10.1101/2020.11.04.368472
m	A0A0L0NWT2	C. auris MMC2	QG37_05088	doi.org/10.1101/2020.11.04.368472
m	A0A0L0NZN5	C. auris MMC2	QG37_03740	doi.org/10.1101/2020.11.04.368472
m	A0A0L0NU25	C. auris MMC2	QG37_05904	doi.org/10.1101/2020.11.04.368472
m	A0A0L0NTV3	C. auris MMC2	QG37_05987	doi.org/10.1101/2020.11.04.368472
m	A0A0L0P716	C. auris MMC2	QG37_00851	doi.org/10.1101/2020.11.04.368472
m	A0A0L0NYJ1	C. auris MMC2	QG37_03793	doi.org/10.1101/2020.11.04.368472
m	A0A0L0P8S3	C. auris MMC2	QG37_00152	doi.org/10.1101/2020.11.04.368472
m	A0A0L0P3D4	C. auris MMC2	QG37_01756	doi.org/10.1101/2020.11.04.368472
m	A0A0L0P718	C. auris MMC2	QG37_00855	doi.org/10.1101/2020.11.04.368472
m	A0A0L0P6P3	C. auris MMC2	QG37_00962	doi.org/10.1101/2020.11.04.368472
m	A0A0L0P1F2	C. auris MMC2	QG37_03270	doi.org/10.1101/2020.11.04.368472
m	A0A0L0NUF3	C. auris MMC2	QG37_06015	doi.org/10.1101/2020.11.04.368472
m	A0A0L0P0B2	C. auris MMC2	QG37_03539	doi.org/10.1101/2020.11.04.368472
m	A0A0L0NYM6	C. auris MMC2	QG37_04178	doi.org/10.1101/2020.11.04.368472
m	A0A0L0P6K3	C. auris MMC2	QG37_00936	doi.org/10.1101/2020.11.04.368472
m	A0A0L0NRI4	C. auris MMC2	QG37_06958	doi.org/10.1101/2020.11.04.368472
m	A0A0L0NYA7	C. auris MMC2	QG37_03968	doi.org/10.1101/2020.11.04.368472
m	A0A0L0NRM1	C. auris MMC2	QG37_06957	doi.org/10.1101/2020.11.04.368472
m	A0A0L0NUE6	C. auris MMC2	QG37_06210	doi.org/10.1101/2020.11.04.368472
m	A0A0L0NVG1	C. auris MMC2	QG37_06107	doi.org/10.1101/2020.11.04.368472
m	A0A0L0P6M8	C. auris MMC2	QG37_01031	doi.org/10.1101/2020.11.04.368472
m	A0A0L0NYM9	C. auris MMC2	QG37_03832	doi.org/10.1101/2020.11.04.368472
m	A0A0L0NYQ5	C. auris MMC2	QG37_03856	doi.org/10.1101/2020.11.04.368472
m	A0A0L0P8U0	C. auris MMC2	QG37_00442	doi.org/10.1101/2020.11.04.368472
m	A0A0L0NUK3	C. auris MMC2	QG37_05353	doi.org/10.1101/2020.11.04.368472
m	A0A0L0P6B6	C. auris MMC2	QG37_01387	doi.org/10.1101/2020.11.04.368472
m	A0A0L0P6R5	C. auris MMC2	QG37_01067	doi.org/10.1101/2020.11.04.368472
m	A0A0L0P323	C. auris MMC2	QG37_02653	doi.org/10.1101/2020.11.04.368472
m	A0A0L0P027	C. auris MMC2	QG37_03415	doi.org/10.1101/2020.11.04.368472
m	A0A0L0P078	C. auris MMC2	QG37_03427	doi.org/10.1101/2020.11.04.368472
m	A0A0L0P3L5	C. auris MMC2	QG37_01690	doi.org/10.1101/2020.11.04.368472
m	A0A0L0NSV3	C. auris MMC2	QG37_06460	doi.org/10.1101/2020.11.04.368472
m	A0A0L0P0J6	C. auris MMC2	QG37_03617	doi.org/10.1101/2020.11.04.368472
m	A0A0L0NVU7	C. auris MMC2	QG37_05113	doi.org/10.1101/2020.11.04.368472
m	A0A0L0NN30	C. auris MMC2	QG37_08218	doi.org/10.1101/2020.11.04.368472
m	A0A0L0NVA6	C. auris MMC2	QG37_06028	doi.org/10.1101/2020.11.04.368472
m	A0A0L0NZR0	C. auris MMC2	QG37_03769	doi.org/10.1101/2020.11.04.368472
m	A0A0L0P074	C. auris MMC2	QG37_03473	doi.org/10.1101/2020.11.04.368472
m	A0A0L0P1H2	C. auris MMC2	QG37_02744	doi.org/10.1101/2020.11.04.368472
m	A0A0L0P9A7	C. auris MMC2	QG37_00192	doi.org/10.1101/2020.11.04.368472
m	A0A0L0P462	C. auris MMC2	QG37_02047	doi.org/10.1101/2020.11.04.368472
m	A0A0L0P7M6	C. auris MMC2	QG37_00626	doi.org/10.1101/2020.11.04.368472
m	A0A0L0NPJ8	C. auris MMC2	QG37_07562	doi.org/10.1101/2020.11.04.368472
m	A0A0L0NPA9	C. auris MMC2	QG37_07849	doi.org/10.1101/2020.11.04.368472
m	A0A0L0NRL0	C. auris MMC2	QG37_06918	doi.org/10.1101/2020.11.04.368472
m	A0A0L0P2V2	C. auris MMC2	QG37_02656	doi.org/10.1101/2020.11.04.368472
m	A0A0L0P0Y9	C. auris MMC2	QG37_03450	doi.org/10.1101/2020.11.04.368472
m	A0A0L0P8H2	C. auris MMC2	QG37_00039	doi.org/10.1101/2020.11.04.368472
m	A0A0L0P278	C. auris MMC2	QG37_02509	doi.org/10.1101/2020.11.04.368472
m	A0A0L0NSC2	C. auris MMC2	QG37_06620	doi.org/10.1101/2020.11.04.368472
m	A0A0L0NQA7	C. auris MMC2	QG37_07452	doi.org/10.1101/2020.11.04.368472
m	A0A0L0NPU1	C. auris MMC2	QG37_07549	doi.org/10.1101/2020.11.04.368472
m	A0A0L0P7T3	C. auris MMC2	QG37_00229	doi.org/10.1101/2020.11.04.368472
m	A0A0L0P299	C. auris MMC2	QG37_02534	doi.org/10.1101/2020.11.04.368472
m	A0A0L0NUU0	C. auris MMC2	QG37_06174	doi.org/10.1101/2020.11.04.368472
m	A0A0L0NTS3	C. auris MMC2	QG37_05796	doi.org/10.1101/2020.11.04.368472
m	A0A0L0NQZ3	C. auris MMC2	QG37_07084	doi.org/10.1101/2020.11.04.368472
m	A0A0L0P2N4	C. auris MMC2	QG37_02665	doi.org/10.1101/2020.11.04.368472
m	A0A0L0NUP9	C. auris MMC2	QG37_06133	doi.org/10.1101/2020.11.04.368472
m	A0A0L0P4D8	C. auris MMC2	QG37_02049	doi.org/10.1101/2020.11.04.368472
m	A0A0L0NZL3	C. auris MMC2	QG37_03714	doi.org/10.1101/2020.11.04.368472
m	A0A0L0NVC8	C. auris MMC2	QG37_05230	doi.org/10.1101/2020.11.04.368472
m	A0A0L0P6X1	C. auris MMC2	QG37_00795	doi.org/10.1101/2020.11.04.368472
m	A0A0L0NRG0	C. auris MMC2	QG37_07033	doi.org/10.1101/2020.11.04.368472
m	A0A0L0P3K0	C. auris MMC2	QG37_01758	doi.org/10.1101/2020.11.04.368472
m	A0A0L0NPQ6	C. auris MMC2	QG37_07970	doi.org/10.1101/2020.11.04.368472
m	A0A0L0NSD4	C. auris MMC2	QG37_06630	doi.org/10.1101/2020.11.04.368472
m	A0A0L0P8N2	C. auris MMC2	QG37_00100	doi.org/10.1101/2020.11.04.368472
m	A0A0L0NXT7	C. auris MMC2	QG37_04713	doi.org/10.1101/2020.11.04.368472
m	A0A0L0NXV8	C. auris MMC2	QG37_04318	doi.org/10.1101/2020.11.04.368472
m	A0A0L0NT94	C. auris MMC2	QG37_06477	doi.org/10.1101/2020.11.04.368472
m	A0A0L0P5P5	C. auris MMC2	QG37_01039	doi.org/10.1101/2020.11.04.368472
m	A0A0L0NUM7	C. auris MMC2	QG37_06106	doi.org/10.1101/2020.11.04.368472
m	A0A0L0NRG7	C. auris MMC2	QG37_07043	doi.org/10.1101/2020.11.04.368472
m	A0A0L0P396	C. auris MMC2	QG37_02311	doi.org/10.1101/2020.11.04.368472
m	A0A0L0P6M3	C. auris MMC2	QG37_00894	doi.org/10.1101/2020.11.04.368472
m	A0A0L0P3B7	C. auris MMC2	QG37_02255	doi.org/10.1101/2020.11.04.368472
m	A0A0L0NMU5	C. auris MMC2	QG37_08276	doi.org/10.1101/2020.11.04.368472
m	A0A0L0P8M8	C. auris MMC2	QG37_00365	doi.org/10.1101/2020.11.04.368472
m	A0A0L0NTW9	C. auris MMC2	QG37_06310	doi.org/10.1101/2020.11.04.368472
m	A0A0L0P478	C. auris MMC2	QG37_02070	doi.org/10.1101/2020.11.04.368472
m	A0A0L0P0W6	C. auris MMC2	QG37_03400	doi.org/10.1101/2020.11.04.368472
m	A0A0L0P1U2	C. auris MMC2	QG37_02366	doi.org/10.1101/2020.11.04.368472
m	A0A0L0P283	C. auris MMC2	QG37_02514	doi.org/10.1101/2020.11.04.368472
m	A0A0L0NY10	C. auris MMC2	QG37_04254	doi.org/10.1101/2020.11.04.368472
m	A0A0L0P292	C. auris MMC2	QG37_02420	doi.org/10.1101/2020.11.04.368472
m	A0A0L0P8G1	C. auris MMC2	QG37_00570	doi.org/10.1101/2020.11.04.368472
m	A0A0L0NW40	C. auris MMC2	QG37_05320	doi.org/10.1101/2020.11.04.368472
m	A0A0L0NWP8	C. auris MMC2	QG37_04494	doi.org/10.1101/2020.11.04.368472
m	A0A0L0P8S1	C. auris MMC2	QG37_00675	doi.org/10.1101/2020.11.04.368472
m	A0A0L0P482	C. auris MMC2	QG37_02072	doi.org/10.1101/2020.11.04.368472
m	A0A0L0P9C8	C. auris MMC2	QG37_00420	doi.org/10.1101/2020.11.04.368472
m	A0A0L0NQD2	C. auris MMC2	QG37_07256	doi.org/10.1101/2020.11.04.368472
m	A0A0L0NPU7	C. auris MMC2	QG37_07563	doi.org/10.1101/2020.11.04.368472
m	A0A0L0P0N2	C. auris MMC2	QG37_03246	doi.org/10.1101/2020.11.04.368472
m	A0A0L0P4A9	C. auris MMC2	QG37_02102	doi.org/10.1101/2020.11.04.368472
m	A0A0L0NYT1	C. auris MMC2	QG37_03966	doi.org/10.1101/2020.11.04.368472
m	A0A0L0NT29	C. auris MMC2	QG37_05701	doi.org/10.1101/2020.11.04.368472
m	A0A0L0P3F1	C. auris MMC2	QG37_02584	doi.org/10.1101/2020.11.04.368472
m	A0A0L0NXW0	C. auris MMC2	QG37_04198	doi.org/10.1101/2020.11.04.368472
m	A0A0L0NZZ6	C. auris MMC2	QG37_03695	doi.org/10.1101/2020.11.04.368472
m	A0A0L0P487	C. auris MMC2	QG37_02077	doi.org/10.1101/2020.11.04.368472
m	A0A0L0P1K1	C. auris MMC2	QG37_03083	doi.org/10.1101/2020.11.04.368472
m	A0A0L0P3X6	C. auris MMC2	QG37_01816	doi.org/10.1101/2020.11.04.368472
m	A0A0L0P1C6	C. auris MMC2	QG37_03107	doi.org/10.1101/2020.11.04.368472
m	A0A0L0NZG0	C. auris MMC2	QG37_04169	doi.org/10.1101/2020.11.04.368472
m	A0A0L0P5K8	C. auris MMC2	QG37_00998	doi.org/10.1101/2020.11.04.368472
m	A0A0L0P6I4	C. auris MMC2	QG37_00919	doi.org/10.1101/2020.11.04.368472
m	A0A0L0P1Z7	C. auris MMC2	QG37_02855	doi.org/10.1101/2020.11.04.368472
m	A0A0L0P4Z0	C. auris MMC2	QG37_01556	doi.org/10.1101/2020.11.04.368472
m	A0A0L0NYS8	C. auris MMC2	QG37_04189	doi.org/10.1101/2020.11.04.368472
m	A0A0L0P404	C. auris MMC2	QG37_01897	doi.org/10.1101/2020.11.04.368472
m	A0A0L0P3L8	C. auris MMC2	QG37_02648	doi.org/10.1101/2020.11.04.368472
m	A0A0L0NWS6	C. auris MMC2	QG37_05082	doi.org/10.1101/2020.11.04.368472
m	A0A0L0NUI2	C. auris MMC2	QG37_06092	doi.org/10.1101/2020.11.04.368472
m	A0A0L0NS45	C. auris MMC2	QG37_07228	doi.org/10.1101/2020.11.04.368472
m	A0A0L0P0F9	C. auris MMC2	QG37_03579	doi.org/10.1101/2020.11.04.368472
m	A0A0L0P794	C. auris MMC2	QG37_01248	doi.org/10.1101/2020.11.04.368472
m	A0A0L0P295	C. auris MMC2	QG37_02529	doi.org/10.1101/2020.11.04.368472
m	A0A0L0P0S7	C. auris MMC2	QG37_02947	doi.org/10.1101/2020.11.04.368472
m	A0A0L0P0E4	C. auris MMC2	QG37_03276	doi.org/10.1101/2020.11.04.368472
m	A0A0L0P1V3	C. auris MMC2	QG37_02382	doi.org/10.1101/2020.11.04.368472
m	A0A0L0NTE9	C. auris MMC2	QG37_06499	doi.org/10.1101/2020.11.04.368472
m	A0A0L0P7N9	C. auris MMC2	QG37_00505	doi.org/10.1101/2020.11.04.368472
m	A0A0L0NQZ5	C. auris MMC2	QG37_07026	doi.org/10.1101/2020.11.04.368472
m	A0A0L0NUG3	C. auris MMC2	QG37_06027	doi.org/10.1101/2020.11.04.368472
m	A0A0L0NWK8	C. auris MMC2	QG37_04759	doi.org/10.1101/2020.11.04.368472
m	A0A0L0NNT5	C. auris MMC2	QG37_07913	doi.org/10.1101/2020.11.04.368472
m	A0A0L0NZS6	C. auris MMC2	QG37_03462	doi.org/10.1101/2020.11.04.368472
m	A0A0L0P6R4	C. auris MMC2	QG37_00724	doi.org/10.1101/2020.11.04.368472
m	A0A0L0NVQ3	C. auris MMC2	QG37_05148	doi.org/10.1101/2020.11.04.368472
m	A0A0L0NT33	C. auris MMC2	QG37_06374	doi.org/10.1101/2020.11.04.368472
m	A0A0L0NXS1	C. auris MMC2	QG37_04714	doi.org/10.1101/2020.11.04.368472
m	A0A0L0NV35	C. auris MMC2	QG37_05251	doi.org/10.1101/2020.11.04.368472
m	A0A0L0P7Q5	C. auris MMC2	QG37_00622	doi.org/10.1101/2020.11.04.368472
m	A0A0L0P0G8	C. auris MMC2	QG37_03302	doi.org/10.1101/2020.11.04.368472
m	A0A0L0P8Y9	C. auris MMC2	QG37_00202	doi.org/10.1101/2020.11.04.368472
m	A0A0L0NMP1	C. auris MMC2	QG37_08376	doi.org/10.1101/2020.11.04.368472
m	A0A0L0NQT0	C. auris MMC2	QG37_07722	doi.org/10.1101/2020.11.04.368472
m	A0A0L0NW45	C. auris MMC2	QG37_05021	doi.org/10.1101/2020.11.04.368472
m	A0A0L0P020	C. auris MMC2	QG37_03191	doi.org/10.1101/2020.11.04.368472
m	A0A0L0NTK1	C. auris MMC2	QG37_05708	doi.org/10.1101/2020.11.04.368472
m	A0A0L0P0L7	C. auris MMC2	QG37_03224	doi.org/10.1101/2020.11.04.368472
m	A0A0L0NNK8	C. auris MMC2	QG37_08064	doi.org/10.1101/2020.11.04.368472
m	A0A0L0P588	C. auris MMC2	QG37_02086	doi.org/10.1101/2020.11.04.368472
m	A0A0L0P7H8	C. auris MMC2	QG37_00526	doi.org/10.1101/2020.11.04.368472
m	A0A0L0NTV1	C. auris MMC2	QG37_06003	doi.org/10.1101/2020.11.04.368472
m	A0A0L0P7K6	C. auris MMC2	QG37_00558	doi.org/10.1101/2020.11.04.368472
m	A0A0L0NXN3	C. auris MMC2	QG37_04650	doi.org/10.1101/2020.11.04.368472
m	A0A0L0NS64	C. auris MMC2	QG37_06676	doi.org/10.1101/2020.11.04.368472
m	A0A0L0P0Z8	C. auris MMC2	QG37_02908	doi.org/10.1101/2020.11.04.368472
m	A0A0L0NNA7	C. auris MMC2	QG37_08245	doi.org/10.1101/2020.11.04.368472
m	A0A0L0NRM4	C. auris MMC2	QG37_07461	doi.org/10.1101/2020.11.04.368472
m	A0A0L0P3V5	C. auris MMC2	QG37_01910	doi.org/10.1101/2020.11.04.368472
m	A0A0L0P8W8	C. auris MMC2	QG37_00032	doi.org/10.1101/2020.11.04.368472
m	A0A0L0P1Y0	C. auris MMC2	QG37_02419	doi.org/10.1101/2020.11.04.368472
m	A0A0L0P571	C. auris MMC2	QG37_01535	doi.org/10.1101/2020.11.04.368472
m	A0A0L0NPP8	C. auris MMC2	QG37_07725	doi.org/10.1101/2020.11.04.368472
m	A0A0L0NT15	C. auris MMC2	QG37_06931	doi.org/10.1101/2020.11.04.368472
m	A0A0L0NTX6	C. auris MMC2	QG37_06012	doi.org/10.1101/2020.11.04.368472
m	A0A0L0P544	C. auris MMC2	QG37_01496	doi.org/10.1101/2020.11.04.368472
m	A0A0L0NZH0	C. auris MMC2	QG37_03914	doi.org/10.1101/2020.11.04.368472
m	A0A0L0P2S2	C. auris MMC2	QG37_02685	doi.org/10.1101/2020.11.04.368472
m	A0A0L0NXZ2	C. auris MMC2	QG37_04119	doi.org/10.1101/2020.11.04.368472
m	A0A0L0NWA6	C. auris MMC2	QG37_04848	doi.org/10.1101/2020.11.04.368472
m	A0A0L0P2X8	C. auris MMC2	QG37_02423	doi.org/10.1101/2020.11.04.368472
m	A0A0L0NW04	C. auris MMC2	QG37_04867	doi.org/10.1101/2020.11.04.368472
m	A0A0L0NQN5	C. auris MMC2	QG37_07692	doi.org/10.1101/2020.11.04.368472
m	A0A0L0NPV2	C. auris MMC2	QG37_07568	doi.org/10.1101/2020.11.04.368472
m	A0A0L0NUN9	C. auris MMC2	QG37_05312	doi.org/10.1101/2020.11.04.368472
m	A0A0L0P0G1	C. auris MMC2	QG37_03176	doi.org/10.1101/2020.11.04.368472
m	A0A0L0NZ26	C. auris MMC2	QG37_04286	doi.org/10.1101/2020.11.04.368472
m	A0A0L0P1P3	C. auris MMC2	QG37_02720	doi.org/10.1101/2020.11.04.368472
m	A0A0L0NYV1	C. auris MMC2	QG37_03898	doi.org/10.1101/2020.11.04.368472
m	A0A0L0P2G8	C. auris MMC2	QG37_02575	doi.org/10.1101/2020.11.04.368472
m	A0A0L0NY78	C. auris MMC2	QG37_04289	doi.org/10.1101/2020.11.04.368472
m	A0A0L0NW72	C. auris MMC2	QG37_04756	doi.org/10.1101/2020.11.04.368472
m	A0A0L0NRF1	C. auris MMC2	QG37_06833	doi.org/10.1101/2020.11.04.368472
m	A0A0L0NQ44	C. auris MMC2	QG37_07410	doi.org/10.1101/2020.11.04.368472
m	A0A0L0NVL2	C. auris MMC2	QG37_05258	doi.org/10.1101/2020.11.04.368472
m	A0A0L0P7N5	C. auris MMC2	QG37_00500	doi.org/10.1101/2020.11.04.368472
m	A0A0L0NU79	C. auris MMC2	QG37_06157	doi.org/10.1101/2020.11.04.368472
m	A0A0L0P4Q5	C. auris MMC2	QG37_01879	doi.org/10.1101/2020.11.04.368472
m	A0A0L0NV75	C. auris MMC2	QG37_05180	doi.org/10.1101/2020.11.04.368472
m	A0A0L0NTL3	C. auris MMC2	QG37_05756	doi.org/10.1101/2020.11.04.368472
m	A0A0L0P0S5	C. auris MMC2	QG37_03304	doi.org/10.1101/2020.11.04.368472
m	A0A0L0NUW9	C. auris MMC2	QG37_06213	doi.org/10.1101/2020.11.04.368472
m	A0A0L0NW50	C. auris MMC2	QG37_05009	doi.org/10.1101/2020.11.04.368472
m	A0A0L0NVR8	C. auris MMC2	QG37_05024	doi.org/10.1101/2020.11.04.368472
m	A0A0L0NR67	C. auris MMC2	QG37_07534	doi.org/10.1101/2020.11.04.368472
m	A0A0L0P7A3	C. auris MMC2	QG37_00882	doi.org/10.1101/2020.11.04.368472
m	A0A0L0P5E7	C. auris MMC2	QG37_02158	doi.org/10.1101/2020.11.04.368472
m	A0A0L0NN82	C. auris MMC2	QG37_08135	doi.org/10.1101/2020.11.04.368472
m	A0A0L0P2P5	C. auris MMC2	QG37_02856	doi.org/10.1101/2020.11.04.368472
m	A0A0L0NQH8	C. auris MMC2	QG37_07304	doi.org/10.1101/2020.11.04.368472
m	A0A0L0NX72	C. auris MMC2	QG37_04496	doi.org/10.1101/2020.11.04.368472
m	A0A0L0NR11	C. auris MMC2	QG37_07041	doi.org/10.1101/2020.11.04.368472
m	A0A0L0NXR8	C. auris MMC2	QG37_04337	doi.org/10.1101/2020.11.04.368472
m	A0A0L0P607	C. auris MMC2	QG37_01155	doi.org/10.1101/2020.11.04.368472
m	A0A0L0NQD6	C. auris MMC2	QG37_07351	doi.org/10.1101/2020.11.04.368472
m	A0A0L0NVX8	C. auris MMC2	QG37_04919	doi.org/10.1101/2020.11.04.368472
m	A0A0L0NTL5	C. auris MMC2	QG37_05761	doi.org/10.1101/2020.11.04.368472
m	A0A0L0P684	C. auris MMC2	QG37_01234	doi.org/10.1101/2020.11.04.368472
m	A0A0L0NXU7	C. auris MMC2	QG37_04067	doi.org/10.1101/2020.11.04.368472
m	A0A0L0P4V4	C. auris MMC2	QG37_01593	doi.org/10.1101/2020.11.04.368472
m	A0A0L0NN41	C. auris MMC2	QG37_08200	doi.org/10.1101/2020.11.04.368472
m	A0A0L0P4B7	C. auris MMC2	QG37_02024	doi.org/10.1101/2020.11.04.368472
m	A0A0L0NRY8	C. auris MMC2	QG37_06924	doi.org/10.1101/2020.11.04.368472
m	A0A0L0P6U3	C. auris MMC2	QG37_00758	doi.org/10.1101/2020.11.04.368472
m	A0A0L0NN38	C. auris MMC2	QG37_08296	doi.org/10.1101/2020.11.04.368472
m	A0A0L0NQD9	C. auris MMC2	QG37_07483	doi.org/10.1101/2020.11.04.368472
m	A0A0L0P8H7	C. auris MMC2	QG37_00447	doi.org/10.1101/2020.11.04.368472
m	A0A0L0P5N4	C. auris MMC2	QG37_01353	doi.org/10.1101/2020.11.04.368472
m	A0A0L0NZE5	C. auris MMC2	QG37_03661	doi.org/10.1101/2020.11.04.368472
m	A0A0L0P662	C. auris MMC2	QG37_01211	doi.org/10.1101/2020.11.04.368472
m	A0A0L0P4B0	C. auris MMC2	QG37_02103	doi.org/10.1101/2020.11.04.368472
m	A0A0L0NV97	C. auris MMC2	QG37_05055	doi.org/10.1101/2020.11.04.368472
m	A0A0L0NMW3	C. auris MMC2	QG37_08382	doi.org/10.1101/2020.11.04.368472
m	A0A0L0P344	C. auris MMC2	QG37_02254	doi.org/10.1101/2020.11.04.368472
m	A0A0L0NU48	C. auris MMC2	QG37_06108	doi.org/10.1101/2020.11.04.368472
m	A0A0L0NNY8	C. auris MMC2	QG37_08089	doi.org/10.1101/2020.11.04.368472
m	A0A0L0P3E2	C. auris MMC2	QG37_01693	doi.org/10.1101/2020.11.04.368472
m	A0A0L0NSW4	C. auris MMC2	QG37_06470	doi.org/10.1101/2020.11.04.368472
m	A0A0L0NSM3	C. auris MMC2	QG37_06973	doi.org/10.1101/2020.11.04.368472
m	A0A0L0NSI3	C. auris MMC2	QG37_06321	doi.org/10.1101/2020.11.04.368472
m	A0A0L0P6Y2	C. auris MMC2	QG37_00794	doi.org/10.1101/2020.11.04.368472
m	A0A0L0NWL6	C. auris MMC2	QG37_05280	doi.org/10.1101/2020.11.04.368472
m	A0A0L0P154	C. auris MMC2	QG37_03077	doi.org/10.1101/2020.11.04.368472
m	A0A0L0NT39	C. auris MMC2	QG37_05711	doi.org/10.1101/2020.11.04.368472
m	A0A0L0NZI2	C. auris MMC2	QG37_03929	doi.org/10.1101/2020.11.04.368472
m	A0A0L0NWE6	C. auris MMC2	QG37_04372	doi.org/10.1101/2020.11.04.368472
m	A0A0L0P1D5	C. auris MMC2	QG37_02763	doi.org/10.1101/2020.11.04.368472
m	A0A0L0P266	C. auris MMC2	QG37_02394	doi.org/10.1101/2020.11.04.368472
m	A0A0L0P5U1	C. auris MMC2	QG37_01596	doi.org/10.1101/2020.11.04.368472
m	A0A0L0NPF1	C. auris MMC2	QG37_07755	doi.org/10.1101/2020.11.04.368472
m	A0A0L0P3A8	C. auris MMC2	QG37_02326	doi.org/10.1101/2020.11.04.368472
m	A0A0L0P4N0	C. auris MMC2	QG37_02079	doi.org/10.1101/2020.11.04.368472
m	A0A0L0P0H6	C. auris MMC2	QG37_03181	doi.org/10.1101/2020.11.04.368472
m	A0A0L0NV76	C. auris MMC2	QG37_05986	doi.org/10.1101/2020.11.04.368472
m	A0A0L0P4E3	C. auris MMC2	QG37_01964	doi.org/10.1101/2020.11.04.368472
m	A0A0L0NXC3	C. auris MMC2	QG37_04190	doi.org/10.1101/2020.11.04.368472
m	A0A0L0NX85	C. auris MMC2	QG37_04300	doi.org/10.1101/2020.11.04.368472
m	A0A0L0NNR4	C. auris MMC2	QG37_08008	doi.org/10.1101/2020.11.04.368472
m	A0A0L0NT71	C. auris MMC2	QG37_06740	doi.org/10.1101/2020.11.04.368472
m	A0A0L0NPE5	C. auris MMC2	QG37_07731	doi.org/10.1101/2020.11.04.368472
m	A0A0L0P7J2	C. auris MMC2	QG37_00541	doi.org/10.1101/2020.11.04.368472
m	A0A0L0P0Y1	C. auris MMC2	QG37_03382	doi.org/10.1101/2020.11.04.368472
m	A0A0L0NST9	C. auris MMC2	QG37_06859	doi.org/10.1101/2020.11.04.368472
m	A0A0L0P175	C. auris MMC2	QG37_03187	doi.org/10.1101/2020.11.04.368472
m	A0A0L0NWC6	C. auris MMC2	QG37_04352	doi.org/10.1101/2020.11.04.368472
m	A0A0L0P4L3	C. auris MMC2	QG37_02129	doi.org/10.1101/2020.11.04.368472
m	A0A0L0P248	C. auris MMC2	QG37_02483	doi.org/10.1101/2020.11.04.368472
m	A0A0L0P7G5	C. auris MMC2	QG37_00557	doi.org/10.1101/2020.11.04.368472
m	A0A0L0NS27	C. auris MMC2	QG37_06640	doi.org/10.1101/2020.11.04.368472
m	A0A0L0NY08	C. auris MMC2	QG37_04139	doi.org/10.1101/2020.11.04.368472
m	A0A0L0P0P1	C. auris MMC2	QG37_03263	doi.org/10.1101/2020.11.04.368472
m	A0A0L0NTU8	C. auris MMC2	QG37_05982	doi.org/10.1101/2020.11.04.368472
m	A0A0L0P1D9	C. auris MMC2	QG37_03260	doi.org/10.1101/2020.11.04.368472
m	A0A0L0NXE5	C. auris MMC2	QG37_04218	doi.org/10.1101/2020.11.04.368472
m	A0A0L0P2X7	C. auris MMC2	QG37_02277	doi.org/10.1101/2020.11.04.368472
m	A0A0L0P2A8	C. auris MMC2	QG37_02443	doi.org/10.1101/2020.11.04.368472
m	A0A0L0P1T5	C. auris MMC2	QG37_02770	doi.org/10.1101/2020.11.04.368472
m	A0A0L0P3D9	C. auris MMC2	QG37_02568	doi.org/10.1101/2020.11.04.368472
m	A0A0L0P9H1	C. auris MMC2	QG37_00068	doi.org/10.1101/2020.11.04.368472
m	A0A0L0NVI1	C. auris MMC2	QG37_04917	doi.org/10.1101/2020.11.04.368472
m	A0A0L0P176	C. auris MMC2	QG37_02697	doi.org/10.1101/2020.11.04.368472
m	A0A0L0P7V1	C. auris MMC2	QG37_00669	doi.org/10.1101/2020.11.04.368472
m	A0A0L0P0Q0	C. auris MMC2	QG37_03284	doi.org/10.1101/2020.11.04.368472
m	A0A0L0P2Y8	C. auris MMC2	QG37_02608	doi.org/10.1101/2020.11.04.368472
m	A0A0L0NUI7	C. auris MMC2	QG37_06097	doi.org/10.1101/2020.11.04.368472
m	A0A0L0NNM2	C. auris MMC2	QG37_08079	doi.org/10.1101/2020.11.04.368472
m	A0A0L0NQ86	C. auris MMC2	QG37_07458	doi.org/10.1101/2020.11.04.368472
m	A0A0L0P490	C. auris MMC2	QG37_02082	doi.org/10.1101/2020.11.04.368472
m	A0A0L0NZV9	C. auris MMC2	QG37_03476	doi.org/10.1101/2020.11.04.368472
m	A0A0L0NU97	C. auris MMC2	QG37_06469	doi.org/10.1101/2020.11.04.368472
m	A0A0L0NPW7	C. auris MMC2	QG37_07668	doi.org/10.1101/2020.11.04.368472
m	A0A0L0NN02	C. auris MMC2	QG37_08350	doi.org/10.1101/2020.11.04.368472
m	A0A0L0NPM1	C. auris MMC2	QG37_07576	doi.org/10.1101/2020.11.04.368472
m	A0A0L0NWI6	C. auris MMC2	QG37_04744	doi.org/10.1101/2020.11.04.368472
m	A0A0L0NSS7	C. auris MMC2	QG37_06598	doi.org/10.1101/2020.11.04.368472
m	A0A0L0P050	C. auris MMC2	QG37_03223	doi.org/10.1101/2020.11.04.368472
m	A0A0L0P6A7	C. auris MMC2	QG37_01375	doi.org/10.1101/2020.11.04.368472
m	A0A0L0P886	C. auris MMC2	QG37_00384	doi.org/10.1101/2020.11.04.368472
m	A0A0L0NT70	C. auris MMC2	QG37_06419	doi.org/10.1101/2020.11.04.368472
m	A0A0L0P033	C. auris MMC2	QG37_03421	doi.org/10.1101/2020.11.04.368472
m	A0A0L0P4X7	C. auris MMC2	QG37_01684	doi.org/10.1101/2020.11.04.368472
m	A0A0L0NTH4	C. auris MMC2	QG37_05712	doi.org/10.1101/2020.11.04.368472
m	A0A0L0P2Y0	C. auris MMC2	QG37_02282	doi.org/10.1101/2020.11.04.368472
m	A0A0L0NY75	C. auris MMC2	QG37_03935	doi.org/10.1101/2020.11.04.368472
m	A0A0L0NU09	C. auris MMC2	QG37_06364	doi.org/10.1101/2020.11.04.368472
m	A0A0L0NQ32	C. auris MMC2	QG37_07527	doi.org/10.1101/2020.11.04.368472
m	A0A0L0P155	C. auris MMC2	QG37_03041	doi.org/10.1101/2020.11.04.368472
m	A0A0L0NZL1	C. auris MMC2	QG37_03392	doi.org/10.1101/2020.11.04.368472
m	A0A0L0NWH2	C. auris MMC2	QG37_04729	doi.org/10.1101/2020.11.04.368472
m	A0A0L0NNJ3	C. auris MMC2	QG37_08147	doi.org/10.1101/2020.11.04.368472
m	A0A0L0NWQ9	C. auris MMC2	QG37_04801	doi.org/10.1101/2020.11.04.368472
m	A0A0L0P0S1	C. auris MMC2	QG37_03700	doi.org/10.1101/2020.11.04.368472
m	A0A0L0P195	C. auris MMC2	QG37_02953	doi.org/10.1101/2020.11.04.368472
m	A0A0L0P9E1	C. auris MMC2	QG37_00443	doi.org/10.1101/2020.11.04.368472
m	A0A0L0P6G6	C. auris MMC2	QG37_00903	doi.org/10.1101/2020.11.04.368472
m	A0A0L0NS57	C. auris MMC2	QG37_06753	doi.org/10.1101/2020.11.04.368472
m	A0A0L0P2N9	C. auris MMC2	QG37_02577	doi.org/10.1101/2020.11.04.368472
m	A0A0L0NP89	C. auris MMC2	QG37_07827	doi.org/10.1101/2020.11.04.368472
m	A0A0L0NXH5	C. auris MMC2	QG37_04609	doi.org/10.1101/2020.11.04.368472
m	A0A0L0NZE6	C. auris MMC2	QG37_03516	doi.org/10.1101/2020.11.04.368472
m	A0A0L0P2Z4	C. auris MMC2	QG37_02297	doi.org/10.1101/2020.11.04.368472
m	A0A0L0P5L1	C. auris MMC2	QG37_01644	doi.org/10.1101/2020.11.04.368472
m	A0A0L0NPN2	C. auris MMC2	QG37_07610	doi.org/10.1101/2020.11.04.368472
m	A0A0L0NYT8	C. auris MMC2	QG37_04199	doi.org/10.1101/2020.11.04.368472
m	A0A0L0P7X2	C. auris MMC2	QG37_00771	doi.org/10.1101/2020.11.04.368472
m	A0A0L0NYW8	C. auris MMC2	QG37_03752	doi.org/10.1101/2020.11.04.368472
m	A0A0L0NVS4	C. auris MMC2	QG37_05081	doi.org/10.1101/2020.11.04.368472
m	A0A0L0P7M4	C. auris MMC2	QG37_00485	doi.org/10.1101/2020.11.04.368472
m	A0A0L0P3Z3	C. auris MMC2	QG37_01962	doi.org/10.1101/2020.11.04.368472
m	A0A0L0P2I8	C. auris MMC2	QG37_02536	doi.org/10.1101/2020.11.04.368472
m	A0A0L0NPT9	C. auris MMC2	QG37_07638	doi.org/10.1101/2020.11.04.368472
m	A0A0L0NT75	C. auris MMC2	QG37_06424	doi.org/10.1101/2020.11.04.368472
m	A0A0L0P5Y8	C. auris MMC2	QG37_01128	doi.org/10.1101/2020.11.04.368472
m	A0A0L0P3W3	C. auris MMC2	QG37_01801	doi.org/10.1101/2020.11.04.368472
m	A0A0L0P1X6	C. auris MMC2	QG37_02408	doi.org/10.1101/2020.11.04.368472
m	A0A0L0NP22	C. auris MMC2	QG37_08108	doi.org/10.1101/2020.11.04.368472
m	A0A0L0NPK8	C. auris MMC2	QG37_07561	doi.org/10.1101/2020.11.04.368472
m	A0A0L0P0I7	C. auris MMC2	QG37_03193	doi.org/10.1101/2020.11.04.368472
m	A0A0L0NXJ4	C. auris MMC2	QG37_04731	doi.org/10.1101/2020.11.04.368472
m	A0A0L0P4Q2	C. auris MMC2	QG37_01874	doi.org/10.1101/2020.11.04.368472
m	A0A0L0P320	C. auris MMC2	QG37_02647	doi.org/10.1101/2020.11.04.368472
m	A0A0L0NZN8	C. auris MMC2	QG37_03634	doi.org/10.1101/2020.11.04.368472
m	A0A0L0NU68	C. auris MMC2	QG37_06130	doi.org/10.1101/2020.11.04.368472
m	A0A0L0NTH5	C. auris MMC2	QG37_06660	doi.org/10.1101/2020.11.04.368472
m	A0A0L0P312	C. auris MMC2	QG37_02214	doi.org/10.1101/2020.11.04.368472
m	A0A0L0NQ66	C. auris MMC2	QG37_07922	doi.org/10.1101/2020.11.04.368472
m	A0A0L0P0H3	C. auris MMC2	QG37_03197	doi.org/10.1101/2020.11.04.368472
m	A0A0L0NZ73	C. auris MMC2	QG37_04050	doi.org/10.1101/2020.11.04.368472
m	A0A0L0P9F2	C. auris MMC2	QG37_00017	doi.org/10.1101/2020.11.04.368472
m	A0A0L0NQ67	C. auris MMC2	QG37_07329	doi.org/10.1101/2020.11.04.368472
m	A0A0L0P6E7	C. auris MMC2	QG37_01290	doi.org/10.1101/2020.11.04.368472
m	A0A0L0NNS9	C. auris MMC2	QG37_07999	doi.org/10.1101/2020.11.04.368472
m	A0A0L0P4M8	C. auris MMC2	QG37_01636	doi.org/10.1101/2020.11.04.368472
m	A0A0L0P0H2	C. auris MMC2	QG37_03592	doi.org/10.1101/2020.11.04.368472
m	A0A0L0NP88	C. auris MMC2	QG37_07773	doi.org/10.1101/2020.11.04.368472
m	A0A0L0P1I9	C. auris MMC2	QG37_03089	doi.org/10.1101/2020.11.04.368472
m	A0A0L0P8Z2	C. auris MMC2	QG37_00182	doi.org/10.1101/2020.11.04.368472
m	A0A0L0NWH9	C. auris MMC2	QG37_04740	doi.org/10.1101/2020.11.04.368472
m	A0A0L0P1H8	C. auris MMC2	QG37_02791	doi.org/10.1101/2020.11.04.368472
m	A0A0L0NYG5	C. auris MMC2	QG37_03777	doi.org/10.1101/2020.11.04.368472
m	A0A0L0P551	C. auris MMC2	QG37_02032	doi.org/10.1101/2020.11.04.368472
m	A0A0L0NWN7	C. auris MMC2	QG37_04482	doi.org/10.1101/2020.11.04.368472
m	A0A0L0P5F1	C. auris MMC2	QG37_02163	doi.org/10.1101/2020.11.04.368472
m	A0A0L0NXV1	C. auris MMC2	QG37_04072	doi.org/10.1101/2020.11.04.368472
m	A0A0L0P727	C. auris MMC2	QG37_00954	doi.org/10.1101/2020.11.04.368472
m	A0A0L0P4B9	C. auris MMC2	QG37_01938	doi.org/10.1101/2020.11.04.368472
m	A0A0L0P7Y3	C. auris MMC2	QG37_00247	doi.org/10.1101/2020.11.04.368472
m	A0A0L0NV26	C. auris MMC2	QG37_05328	doi.org/10.1101/2020.11.04.368472
m	A0A0L0P500	C. auris MMC2	QG37_01566	doi.org/10.1101/2020.11.04.368472
m	A0A0L0NZG3	C. auris MMC2	QG37_04174	doi.org/10.1101/2020.11.04.368472
m	A0A0L0NTA7	C. auris MMC2	QG37_05776	doi.org/10.1101/2020.11.04.368472
m	A0A0L0NSF1	C. auris MMC2	QG37_07029	doi.org/10.1101/2020.11.04.368472
m	A0A0L0NNF5	C. auris MMC2	QG37_07997	doi.org/10.1101/2020.11.04.368472
m	A0A0L0P6U6	C. auris MMC2	QG37_00762	doi.org/10.1101/2020.11.04.368472
m	A0A0L0NZJ7	C. auris MMC2	QG37_03741	doi.org/10.1101/2020.11.04.368472
m	A0A0L0P7G7	C. auris MMC2	QG37_00858	doi.org/10.1101/2020.11.04.368472
m	A0A0L0NR74	C. auris MMC2	QG37_07081	doi.org/10.1101/2020.11.04.368472
m	A0A0L0NQS6	C. auris MMC2	QG37_07270	doi.org/10.1101/2020.11.04.368472
m	A0A0L0NTJ9	C. auris MMC2	QG37_05880	doi.org/10.1101/2020.11.04.368472
m	A0A0L0NQW6	C. auris MMC2	QG37_07166	doi.org/10.1101/2020.11.04.368472
m	A0A0L0P694	C. auris MMC2	QG37_01359	doi.org/10.1101/2020.11.04.368472
m	A0A0L0P2X3	C. auris MMC2	QG37_02233	doi.org/10.1101/2020.11.04.368472
m	A0A0L0P5T9	C. auris MMC2	QG37_00994	doi.org/10.1101/2020.11.04.368472
m	A0A0L0P8F2	C. auris MMC2	QG37_00462	doi.org/10.1101/2020.11.04.368472
m	A0A0L0NQG9	C. auris MMC2	QG37_07391	doi.org/10.1101/2020.11.04.368472
m	A0A0L0NV73	C. auris MMC2	QG37_05324	doi.org/10.1101/2020.11.04.368472
m	A0A0L0NXW2	C. auris MMC2	QG37_04323	doi.org/10.1101/2020.11.04.368472
m	A0A0L0P8S8	C. auris MMC2	QG37_00684	doi.org/10.1101/2020.11.04.368472
m	A0A0L0P814	C. auris MMC2	QG37_00638	doi.org/10.1101/2020.11.04.368472
m	A0A0L0NUZ5	C. auris MMC2	QG37_05354	doi.org/10.1101/2020.11.04.368472
m	A0A0L0NVE6	C. auris MMC2	QG37_05110	doi.org/10.1101/2020.11.04.368472
m	A0A0L0P5T4	C. auris MMC2	QG37_00989	doi.org/10.1101/2020.11.04.368472
m	A0A0L0P4U4	C. auris MMC2	QG37_01904	doi.org/10.1101/2020.11.04.368472
m	A0A0L0P2K8	C. auris MMC2	QG37_02537	doi.org/10.1101/2020.11.04.368472
m	A0A0L0NUI8	C. auris MMC2	QG37_06258	doi.org/10.1101/2020.11.04.368472
m	A0A0L0P0Y4	C. auris MMC2	QG37_03438	doi.org/10.1101/2020.11.04.368472
m	A0A0L0NYG3	C. auris MMC2	QG37_03768	doi.org/10.1101/2020.11.04.368472
m	A0A0L0P000	C. auris MMC2	QG37_03699	doi.org/10.1101/2020.11.04.368472
m	A0A0L0P0U3	C. auris MMC2	QG37_03326	doi.org/10.1101/2020.11.04.368472
m	A0A0L0P435	C. auris MMC2	QG37_02013	doi.org/10.1101/2020.11.04.368472
m	A0A0L0NZK8	C. auris MMC2	QG37_03961	doi.org/10.1101/2020.11.04.368472
m	A0A0L0NMW9	C. auris MMC2	QG37_08256	doi.org/10.1101/2020.11.04.368472
m	A0A0L0P4E6	C. auris MMC2	QG37_02062	doi.org/10.1101/2020.11.04.368472
m	A0A0L0P7L3	C. auris MMC2	QG37_00613	doi.org/10.1101/2020.11.04.368472
m	A0A0L0NV65	C. auris MMC2	QG37_05283	doi.org/10.1101/2020.11.04.368472
m	A0A0L0NUD4	C. auris MMC2	QG37_05995	doi.org/10.1101/2020.11.04.368472
m	A0A0L0P0N0	C. auris MMC2	QG37_02927	doi.org/10.1101/2020.11.04.368472
m	A0A0L0NQK3	C. auris MMC2	QG37_07475	doi.org/10.1101/2020.11.04.368472
m	A0A0L0NQM8	C. auris MMC2	QG37_07173	doi.org/10.1101/2020.11.04.368472
m	A0A0L0NVZ9	C. auris MMC2	QG37_04862	doi.org/10.1101/2020.11.04.368472
m	A0A0L0NUG6	C. auris MMC2	QG37_06069	doi.org/10.1101/2020.11.04.368472
m	A0A0L0P0Q3	C. auris MMC2	QG37_03667	doi.org/10.1101/2020.11.04.368472
m	A0A0L0P7N3	C. auris MMC2	QG37_00636	doi.org/10.1101/2020.11.04.368472
m	A0A0L0NQ62	C. auris MMC2	QG37_07431	doi.org/10.1101/2020.11.04.368472
m	A0A0L0P565	C. auris MMC2	QG37_01525	doi.org/10.1101/2020.11.04.368472
m	A0A0L0P465	C. auris MMC2	QG37_01691	doi.org/10.1101/2020.11.04.368472
m	A0A0L0NNL5	C. auris MMC2	QG37_07943	doi.org/10.1101/2020.11.04.368472
m	A0A0L0NYK0	C. auris MMC2	QG37_04152	doi.org/10.1101/2020.11.04.368472
m	A0A0L0NW99	C. auris MMC2	QG37_04818	doi.org/10.1101/2020.11.04.368472
m	A0A0L0NYK7	C. auris MMC2	QG37_03810	doi.org/10.1101/2020.11.04.368472
m	A0A0L0NNR5	C. auris MMC2	QG37_07892	doi.org/10.1101/2020.11.04.368472
m	A0A0L0NN19	C. auris MMC2	QG37_08280	doi.org/10.1101/2020.11.04.368472
m	A0A0L0P0M2	C. auris MMC2	QG37_03362	doi.org/10.1101/2020.11.04.368472
m	A0A0L0P8U8	C. auris MMC2	QG37_00238	doi.org/10.1101/2020.11.04.368472
m	A0A0L0P7R0	C. auris MMC2	QG37_00627	doi.org/10.1101/2020.11.04.368472
m	A0A0L0NWW4	C. auris MMC2	QG37_04587	doi.org/10.1101/2020.11.04.368472
m	A0A0L0NVF5	C. auris MMC2	QG37_05216	doi.org/10.1101/2020.11.04.368472
m	A0A0L0NVR3	C. auris MMC2	QG37_05019	doi.org/10.1101/2020.11.04.368472
m	A0A0L0NQU0	C. auris MMC2	QG37_07175	doi.org/10.1101/2020.11.04.368472
m	A0A0L0NST2	C. auris MMC2	QG37_06504	doi.org/10.1101/2020.11.04.368472
m	A0A0L0P159	C. auris MMC2	QG37_03082	doi.org/10.1101/2020.11.04.368472
m	A0A0L0NWH7	C. auris MMC2	QG37_05243	doi.org/10.1101/2020.11.04.368472
m	A0A0L0P5X3	C. auris MMC2	QG37_01110	doi.org/10.1101/2020.11.04.368472
m	A0A0L0P4D7	C. auris MMC2	QG37_01959	doi.org/10.1101/2020.11.04.368472
m	A0A0L0NRL1	C. auris MMC2	QG37_06896	doi.org/10.1101/2020.11.04.368472
m	A0A0L0P489	C. auris MMC2	QG37_02003	doi.org/10.1101/2020.11.04.368472
m	A0A0L0NV45	C. auris MMC2	QG37_05375	doi.org/10.1101/2020.11.04.368472
m	A0A0L0NXR4	C. auris MMC2	QG37_04683	doi.org/10.1101/2020.11.04.368472
m	A0A0L0NNA1	C. auris MMC2	QG37_08146	doi.org/10.1101/2020.11.04.368472
m	A0A0L0NTN8	C. auris MMC2	QG37_05919	doi.org/10.1101/2020.11.04.368472
m	A0A0L0P935	C. auris MMC2	QG37_00010	doi.org/10.1101/2020.11.04.368472
m	A0A0L0P4T5	C. auris MMC2	QG37_01621	doi.org/10.1101/2020.11.04.368472
m	A0A0L0P585	C. auris MMC2	QG37_01602	doi.org/10.1101/2020.11.04.368472
m	A0A0L0NY72	C. auris MMC2	QG37_04508	doi.org/10.1101/2020.11.04.368472
m	A0A0L0P133	C. auris MMC2	QG37_02939	doi.org/10.1101/2020.11.04.368472
m	A0A0L0NTC9	C. auris MMC2	QG37_06279	doi.org/10.1101/2020.11.04.368472
m	A0A0L0P922	C. auris MMC2	QG37_00217	doi.org/10.1101/2020.11.04.368472
m	A0A0L0P0S6	C. auris MMC2	QG37_03713	doi.org/10.1101/2020.11.04.368472
m	A0A0L0P1M0	C. auris MMC2	QG37_02705	doi.org/10.1101/2020.11.04.368472
m	A0A0L0P2D1	C. auris MMC2	QG37_02716	doi.org/10.1101/2020.11.04.368472
m	A0A0L0P6M1	C. auris MMC2	QG37_01237	doi.org/10.1101/2020.11.04.368472
m	A0A0L0NT74	C. auris MMC2	QG37_06456	doi.org/10.1101/2020.11.04.368472
m	A0A0L0P4U0	C. auris MMC2	QG37_01581	doi.org/10.1101/2020.11.04.368472
m	A0A0L0P5C0	C. auris MMC2	QG37_01388	doi.org/10.1101/2020.11.04.368472
m	A0A0L0P5C2	C. auris MMC2	QG37_02126	doi.org/10.1101/2020.11.04.368472
m	A0A0L0NPE6	C. auris MMC2	QG37_07750	doi.org/10.1101/2020.11.04.368472
m	A0A0L0NUK0	C. auris MMC2	QG37_05719	doi.org/10.1101/2020.11.04.368472
m	A0A0L0NNH5	C. auris MMC2	QG37_08017	doi.org/10.1101/2020.11.04.368472
m	A0A0L0NUE7	C. auris MMC2	QG37_06047	doi.org/10.1101/2020.11.04.368472
m	A0A0L0P1D4	C. auris MMC2	QG37_03255	doi.org/10.1101/2020.11.04.368472
m	A0A0L0P269	C. auris MMC2	QG37_02401	doi.org/10.1101/2020.11.04.368472
m	A0A0L0P5A9	C. auris MMC2	QG37_02111	doi.org/10.1101/2020.11.04.368472
m	A0A0L0P5W1	C. auris MMC2	QG37_01014	doi.org/10.1101/2020.11.04.368472
m	A0A0L0NYY2	C. auris MMC2	QG37_04017	doi.org/10.1101/2020.11.04.368472
m	A0A0L0P9I4	C. auris MMC2	QG37_00099	doi.org/10.1101/2020.11.04.368472
m	A0A0L0P2R7	C. auris MMC2	QG37_02613	doi.org/10.1101/2020.11.04.368472
m	A0A0L0NZ22	C. auris MMC2	QG37_03816	doi.org/10.1101/2020.11.04.368472
m	A0A0L0P791	C. auris MMC2	QG37_00487	doi.org/10.1101/2020.11.04.368472
m	A0A0L0P2Q0	C. auris MMC2	QG37_02861	doi.org/10.1101/2020.11.04.368472
m	A0A0L0P2V1	C. auris MMC2	QG37_02248	doi.org/10.1101/2020.11.04.368472
m	A0A0L0NQZ0	C. auris MMC2	QG37_07015	doi.org/10.1101/2020.11.04.368472
m	A0A0L0P6Q1	C. auris MMC2	QG37_00972	doi.org/10.1101/2020.11.04.368472
m	A0A0L0P0C4	C. auris MMC2	QG37_03141	doi.org/10.1101/2020.11.04.368472
m	A0A0L0P821	C. auris MMC2	QG37_00648	doi.org/10.1101/2020.11.04.368472
m	A0A0L0P1S0	C. auris MMC2	QG37_02902	doi.org/10.1101/2020.11.04.368472
m	A0A0L0NVX9	C. auris MMC2	QG37_04923	doi.org/10.1101/2020.11.04.368472
m	A0A0L0NVD4	C. auris MMC2	QG37_05090	doi.org/10.1101/2020.11.04.368472
m	A0A0L0NZV2	C. auris MMC2	QG37_03818	doi.org/10.1101/2020.11.04.368472
m	A0A0L0P5J8	C. auris MMC2	QG37_01471	doi.org/10.1101/2020.11.04.368472
m	A0A0L0NP50	C. auris MMC2	QG37_07744	doi.org/10.1101/2020.11.04.368472
m	A0A0L0P537	C. auris MMC2	QG37_01666	doi.org/10.1101/2020.11.04.368472
m	A0A0L0P239	C. auris MMC2	QG37_02364	doi.org/10.1101/2020.11.04.368472
m	A0A0L0P1U5	C. auris MMC2	QG37_02371	doi.org/10.1101/2020.11.04.368472
m	A0A0L0NPL9	C. auris MMC2	QG37_07587	doi.org/10.1101/2020.11.04.368472
m	A0A0L0NW57	C. auris MMC2	QG37_04742	doi.org/10.1101/2020.11.04.368472
m	A0A0L0NXV4	C. auris MMC2	QG37_04313	doi.org/10.1101/2020.11.04.368472
m	A0A0L0NYC4	C. auris MMC2	QG37_04043	doi.org/10.1101/2020.11.04.368472
m	A0A0L0NY04	C. auris MMC2	QG37_04249	doi.org/10.1101/2020.11.04.368472
m	A0A0L0P0V2	C. auris MMC2	QG37_02983	doi.org/10.1101/2020.11.04.368472
m	A0A0L0NXG7	C. auris MMC2	QG37_04886	doi.org/10.1101/2020.11.04.368472
m	A0A0L0P280	C. auris MMC2	QG37_02411	doi.org/10.1101/2020.11.04.368472
m	A0A0L0P2H0	C. auris MMC2	QG37_02606	doi.org/10.1101/2020.11.04.368472
m	A0A0L0NUA3	C. auris MMC2	QG37_05952	doi.org/10.1101/2020.11.04.368472
m	A0A0L0NP52	C. auris MMC2	QG37_07906	doi.org/10.1101/2020.11.04.368472
m	A0A0L0P7I1	C. auris MMC2	QG37_00918	doi.org/10.1101/2020.11.04.368472
m	A0A0L0P8A4	C. auris MMC2	QG37_00511	doi.org/10.1101/2020.11.04.368472
m	A0A0L0NUZ7	C. auris MMC2	QG37_06239	doi.org/10.1101/2020.11.04.368472
m	A0A0L0NNZ1	C. auris MMC2	QG37_08377	doi.org/10.1101/2020.11.04.368472
m	A0A0L0NRL7	C. auris MMC2	QG37_06901	doi.org/10.1101/2020.11.04.368472
m	A0A0L0NUR1	C. auris MMC2	QG37_06177	doi.org/10.1101/2020.11.04.368472
m	A0A0L0P5R6	C. auris MMC2	QG37_01391	doi.org/10.1101/2020.11.04.368472
m	A0A0L0NZQ8	C. auris MMC2	QG37_03440	doi.org/10.1101/2020.11.04.368472
m	A0A0L0NW17	C. auris MMC2	QG37_05377	doi.org/10.1101/2020.11.04.368472
m	A0A0L0P637	C. auris MMC2	QG37_01025	doi.org/10.1101/2020.11.04.368472
m	A0A0L0P7C6	C. auris MMC2	QG37_01279	doi.org/10.1101/2020.11.04.368472
m	A0A0L0P1R4	C. auris MMC2	QG37_02897	doi.org/10.1101/2020.11.04.368472
m	A0A0L0NVJ9	C. auris MMC2	QG37_04964	doi.org/10.1101/2020.11.04.368472
m	A0A0L0NQV2	C. auris MMC2	QG37_07146	doi.org/10.1101/2020.11.04.368472
m	A0A0L0NQ02	C. auris MMC2	QG37_07564	doi.org/10.1101/2020.11.04.368472
m	A0A0L0P3Z9	C. auris MMC2	QG37_01892	doi.org/10.1101/2020.11.04.368472
m	A0A0L0NPK2	C. auris MMC2	QG37_07567	doi.org/10.1101/2020.11.04.368472
m	A0A0L0P2A7	C. auris MMC2	QG37_03085	doi.org/10.1101/2020.11.04.368472
fragments of mRNAs identified	HCBG_03026	H. capsulatum (G186AR and G217B)	Tetratricopeptide-like helical	doi.org/10.1128/mSphere.00176-19
fragments of mRNAs identified	HCBG_05660	H. capsulatum (G217B)	CMGC SRPK protein kinase	doi.org/10.1128/mSphere.00176-19
fragments of mRNAs identified	HCBG_05782	H. capsulatum (G217B)	Dihydrofolate synthetase fol3	doi.org/10.1128/mSphere.00176-19
fragments of mRNAs identified	HCBG_06582	H. capsulatum (G217B)	Aspartyl aminopeptidase	doi.org/10.1128/mSphere.00176-19
fragments of mRNAs identified	HCBG_07777	H. capsulatum (G217B)	Mitochondrial processing peptidase alpha	doi.org/10.1128/mSphere.00176-19
fragments of mRNAs identified	HCBG_08965	H. capsulatum (G186AR and G217B)	Tyrosine phosphatase	doi.org/10.1128/mSphere.00176-19
fragments of mRNAs identified	HCBG_09127	H. capsulatum (G217B)	Proteasome component C5	doi.org/10.1128/mSphere.00176-19
fragments of mRNAs identified	HCBG_09175	H. capsulatum (G186AR and G217B)	Aspartic-type endopeptidase	doi.org/10.1128/mSphere.00176-19
fragments of mRNAs identified	HCBG_09182	H. capsulatum (G217B)	Protein kinase	doi.org/10.1128/mSphere.00176-19
fragments of mRNAs identified	HCBG_01228	H. capsulatum (G217B)	Oxidative stress-induced growth inhibitor 2	doi.org/10.1128/mSphere.00176-19
fragments of mRNAs identified	HCBG_01665	H. capsulatum (G186AR and G217B)	pH domain-containing protein	doi.org/10.1128/mSphere.00176-19
fragments of mRNAs identified	HCBG_03811	H. capsulatum (G186AR and G217B)	Heat shock protein Hsp98 Hsp104	doi.org/10.1128/mSphere.00176-19
fragments of mRNAs identified	HCBG_00544	H. capsulatum (G217B)	Ubiquitin conjugating enzyme	doi.org/10.1128/mSphere.00176-19
fragments of mRNAs identified	HCBG_02715	H. capsulatum (G186AR and G217B)	Ubiquitin family protein	doi.org/10.1128/mSphere.00176-19
fragments of mRNAs identified	HCBG_05116	H. capsulatum (G217B)	Protein	doi.org/10.1128/mSphere.00176-19
fragments of mRNAs identified	HCBG_07497	H. capsulatum (G186AR)	Protein	doi.org/10.1128/mSphere.00176-19
fragments of mRNAs identified	HCBG_00058	H. capsulatum (G217B)	Mannosyl-oligosaccharide alpha-mannosidase	doi.org/10.1128/mSphere.00176-19
fragments of mRNAs identified	HCBG_00633	H. capsulatum (G217B)	Class V chitinase	doi.org/10.1128/mSphere.00176-19
fragments of mRNAs identified	HCBG_06620	H. capsulatum (G186AR and G217B)	Transaldolase	doi.org/10.1128/mSphere.00176-19
fragments of mRNAs identified	HCBG_02433	H. capsulatum (G186AR and G217B)	Acyl carrier protein	doi.org/10.1128/mSphere.00176-19
fragments of mRNAs identified	HCBG_01540	H. capsulatum (G186AR and G217B)	Predicted protein	doi.org/10.1128/mSphere.00176-19
fragments of mRNAs identified	HCBG_04372	H. capsulatum (G186AR)	GPI anchor biosynthesis protein (Pig-f)	doi.org/10.1128/mSphere.00176-19
fragments of mRNAs identified	HCBG_02224	H. capsulatum (G217B)	General stress response protein Whi2	doi.org/10.1128/mSphere.00176-19
fragments of mRNAs identified	HCBG_01643	H. capsulatum (G217B)	DNA repair protein Rad5	doi.org/10.1128/mSphere.00176-19
fragments of mRNAs identified	HCBG_06196	H. capsulatum (G217B)	Thermotolerance protein	doi.org/10.1128/mSphere.00176-19
fragments of mRNAs identified	HCBG_00808	H. capsulatum (G186AR and G217B)	60S ribosomal protein L15	doi.org/10.1128/mSphere.00176-19
fragments of mRNAs identified	HCBG_00853	H. capsulatum (G217B)	Small nucleolar ribonucleoprotein complex	doi.org/10.1128/mSphere.00176-19
fragments of mRNAs identified	HCBG_01544	H. capsulatum (G186AR and G217B)	Ribosome biogenesis protein	doi.org/10.1128/mSphere.00176-19
fragments of mRNAs identified	HCBG_02168	H. capsulatum (G217B)	60S ribosomal protein l25	doi.org/10.1128/mSphere.00176-19
fragments of mRNAs identified	HCBG_02499	H. capsulatum (G217B)	rRNA processing protein Utp6	doi.org/10.1128/mSphere.00176-19
fragments of mRNAs identified	HCBG_02762	H. capsulatum (G217B)	60S ribosomal protein L31	doi.org/10.1128/mSphere.00176-19
fragments of mRNAs identified	HCBG_04580	H. capsulatum (G217B)	Prenyl cysteine carboxyl methyltransferase Ste14	doi.org/10.1128/mSphere.00176-19
fragments of mRNAs identified	HCBG_08644	H. capsulatum (G217B)	Leucyl-tRNA synthetase	doi.org/10.1128/mSphere.00176-19
fragments of mRNAs identified	HCBG_03984	H. capsulatum (G217B)	Transcription initiation protein Spt5	doi.org/10.1128/mSphere.00176-19
fragments of mRNAs identified	HCBG_04793	H. capsulatum (G217B)	U5 small nuclear ribonucleoprotein component	doi.org/10.1128/mSphere.00176-19
fragments of mRNAs identified	HCBG_06802	H. capsulatum (G217B)	Ribosome biogenesis protein Ssf2	doi.org/10.1128/mSphere.00176-19
fragments of mRNAs identified	HCBG_00598	H. capsulatum (G217B)	MinD kinetochore complex component Nnf1	doi.org/10.1128/mSphere.00176-19
fragments of mRNAs identified	HCBG_03086*	H. capsulatum (G217B)	Ste Ste20 paka protein kinase	doi.org/10.1128/mSphere.00176-19
fragments of mRNAs identified	HCBG_04646*	H. capsulatum (G186AR)	Protein Ras-2	doi.org/10.1128/mSphere.00176-19
fragments of mRNAs identified	HCBG_00763	H. capsulatum (G186AR and G217B)	Benzoate 4-monooxygenase cytochrome p450	doi.org/10.1128/mSphere.00176-19
fragments of mRNAs identified	HCBG_03251	H. capsulatum (G217B)	Tim-barrel enzyme family protein	doi.org/10.1128/mSphere.00176-19
fragments of mRNAs identified	HCBG_04436	H. capsulatum (G217B)	Flavin-containing monooxygenase	doi.org/10.1128/mSphere.00176-19
fragments of mRNAs identified	HCBG_05481	H. capsulatum (G186AR and G217B)	Like subfamily b member 4	doi.org/10.1128/mSphere.00176-19
fragments of mRNAs identified	HCBG_05591	H. capsulatum (G186AR and G217B)	Fmn-binding split-barrel-like protein	doi.org/10.1128/mSphere.00176-19
fragments of mRNAs identified	HCBG_06890	H. capsulatum (G217B)	Glutaredoxin	doi.org/10.1128/mSphere.00176-19
fragments of mRNAs identified	HCBG_08366	H. capsulatum (G217B)	Conserved hypothetical protein	doi.org/10.1128/mSphere.00176-19
fragments of mRNAs identified	HCBG_01233	H. capsulatum (G217B)	Galactose oxidase beta-propeller	doi.org/10.1128/mSphere.00176-19
fragments of mRNAs identified	HCBG_00232	H. capsulatum (G186AR)	Tyrosinase	doi.org/10.1128/mSphere.00176-19
fragments of mRNAs identified	HCBG_03159	H. capsulatum (G186AR)	Ste Ste7 Mek1 protein kinase	doi.org/10.1128/mSphere.00176-19
fragments of mRNAs identified	HCBG_00485	H. capsulatum (G217B)	Vacuolar ABC heavy-metal transporter	doi.org/10.1128/mSphere.00176-19
fragments of mRNAs identified	HCBG_00680	H. capsulatum (G217B)	Arsenine resistance protein	doi.org/10.1128/mSphere.00176-19
fragments of mRNAs identified	HCBG_00850	H. capsulatum (G217B)	MFS monocarboxylate	doi.org/10.1128/mSphere.00176-19
fragments of mRNAs identified	HCBG_01089	H. capsulatum (G186AR and G217B)	Mitochondrial carrier	doi.org/10.1128/mSphere.00176-19
fragments of mRNAs identified	HCBG_02374	H. capsulatum (G217B)	Endosomal cargo receptor	doi.org/10.1128/mSphere.00176-19
fragments of mRNAs identified	HCBG_02985	H. capsulatum (G186AR and G217B)	V-type proton ATPase proteolipid subunit	doi.org/10.1128/mSphere.00176-19
fragments of mRNAs identified	HCBG_03067	H. capsulatum (G186AR and G217B)	Mitochondrial dicarboxylate carrier	doi.org/10.1128/mSphere.00176-19
fragments of mRNAs identified	HCBG_03738	H. capsulatum (G186AR)	Exocyst complex component Sec10	doi.org/10.1128/mSphere.00176-19
fragments of mRNAs identified	HCBG_04312	H. capsulatum (G186AR and G217B)	Nonrepetitive nucleoporin	doi.org/10.1128/mSphere.00176-19
fragments of mRNAs identified	HCBG_04317	H. capsulatum (G217B)	mRNA transport regulator	doi.org/10.1128/mSphere.00176-19
fragments of mRNAs identified	HCBG_04719	H. capsulatum (G217B)	Nucleoporin	doi.org/10.1128/mSphere.00176-19
fragments of mRNAs identified	HCBG_04608	H. capsulatum (G217B)	MFS transporter	doi.org/10.1128/mSphere.00176-19
fragments of mRNAs identified	HCBG_05671	H. capsulatum (G217B)	Actin-associated protein	doi.org/10.1128/mSphere.00176-19
fragments of mRNAs identified	HCBG_05941	H. capsulatum (G186AR and G217B)	Potassium uptake protein	doi.org/10.1128/mSphere.00176-19
fragments of mRNAs identified	HCBG_05942	H. capsulatum (G217B)	Potassium uptake protein	doi.org/10.1128/mSphere.00176-19
fragments of mRNAs identified	HCBG_06437	H. capsulatum (G186AR and G217B)	Oligopeptide transporter	doi.org/10.1128/mSphere.00176-19
fragments of mRNAs identified	HCBG_06658	H. capsulatum (G217B)	PX domain-containing protein	doi.org/10.1128/mSphere.00176-19
fragments of mRNAs identified	HCBG_07112	H. capsulatum (G217B)	Ap-2 adaptor complex subunit	doi.org/10.1128/mSphere.00176-19
fragments of mRNAs identified	HCBG_07566	H. capsulatum (G186AR and G217B)	Actin cytoskeleton-regulatory complex protein Pan1	doi.org/10.1128/mSphere.00176-19
fragments of mRNAs identified	HCBG_08252*	H. capsulatum (G217B)	MFS multidrug transporter	doi.org/10.1128/mSphere.00176-19
fragments of mRNAs identified	HCBG_09093	H. capsulatum (G217B)	Kinetoplast-associated protein Kap	doi.org/10.1128/mSphere.00176-19
fragments of mRNAs identified	HCBG_09150	H. capsulatum (G217B)	Cap binding protein	doi.org/10.1128/mSphere.00176-19
fragments of mRNAs identified	HCBG_04513	H. capsulatum (G217B)	3-Oxoacyl-acyl-carrier-protein synthase	doi.org/10.1128/mSphere.00176-19
fragments of mRNAs identified	HCBG_00397	H. capsulatum (G186AR)	PHD finger domain	doi.org/10.1128/mSphere.00176-19
fragments of mRNAs identified	HCBG_00799	H. capsulatum (G186AR and G217B)	Transcriptional regulator Ngg1	doi.org/10.1128/mSphere.00176-19
fragments of mRNAs identified	HCBG_01145	H. capsulatum (G186AR and G217B)	C6 zinc finger domain-containing protein	doi.org/10.1128/mSphere.00176-19
fragments of mRNAs identified	HCBG_02996	H. capsulatum (G217B)	Recombination hot spot-binding protein	doi.org/10.1128/mSphere.00176-19
fragments of mRNAs identified	HCBG_01721	H. capsulatum (G217B)	Nitrogen assimilation transcription factor nira	doi.org/10.1128/mSphere.00176-19
fragments of mRNAs identified	HCBG_03125	H. capsulatum (G186AR)	White collar	doi.org/10.1128/mSphere.00176-19
fragments of mRNAs identified	HCBG_03879	H. capsulatum (G186AR and G217B)	DNA-directed RNA polymerase I subunit	doi.org/10.1128/mSphere.00176-19
fragments of mRNAs identified	HCBG_04485	H. capsulatum (G186AR)	Centromere protein Cenp-o	doi.org/10.1128/mSphere.00176-19
fragments of mRNAs identified	HCBG_04625	H. capsulatum (G217B)	C6 finger domain	doi.org/10.1128/mSphere.00176-19
fragments of mRNAs identified	HCBG_04221	H. capsulatum (G217B)	Chromatin remodeling complex subunit	doi.org/10.1128/mSphere.00176-19
fragments of mRNAs identified	HCBG_05411	H. capsulatum (G186AR and G217B)	Transcription factor SteA	doi.org/10.1128/mSphere.00176-19
fragments of mRNAs identified	HCBG_05417	H. capsulatum (G217B)	Elongator complex protein 3	doi.org/10.1128/mSphere.00176-19
fragments of mRNAs identified	HCBG_05986	H. capsulatum (G217B)	G1/S regulator	doi.org/10.1128/mSphere.00176-19
fragments of mRNAs identified	HCBG_05814	H. capsulatum (G186AR and G217B)	Histone H2a	doi.org/10.1128/mSphere.00176-19
fragments of mRNAs identified	HCBG_06244	H. capsulatum (G186AR)	double-strand-break repair protein	doi.org/10.1128/mSphere.00176-19
fragments of mRNAs identified	HCBG_07395	H. capsulatum (G217B)	CP2 transcription factor	doi.org/10.1128/mSphere.00176-19
fragments of mRNAs identified	HCBG_07428	H. capsulatum (G217B)	Caf1 family ribonuclease	doi.org/10.1128/mSphere.00176-19
fragments of mRNAs identified	HCBG_09164	H. capsulatum (G186AR and G217B)	C2H2 finger domain transcription factor	doi.org/10.1128/mSphere.00176-19
fragments of mRNAs identified	HCBG_00846	H. capsulatum (G217B)	Transcription factor Tau55-like protein	doi.org/10.1128/mSphere.00176-19
fragments of mRNAs identified	HCBG_04340	H. capsulatum (G186AR and G217B)	Formamidopyrimidine-DNA glycosylase	doi.org/10.1128/mSphere.00176-19
fragments of mRNAs identified	HCBG_01534	H. capsulatum (G186AR and G217B)	Telomere length regulation protein Elg1	doi.org/10.1128/mSphere.00176-19
fragments of mRNAs identified	HCBG_06146	H. capsulatum (G186AR and G217B)	Telomerase-binding protein Est1a	doi.org/10.1128/mSphere.00176-19
fragments of mRNAs identified	HCBG_07560	H. capsulatum (G186AR and G217B)	DNA repair protein protein	doi.org/10.1128/mSphere.00176-19
fragments of mRNAs identified	HCBG_05625	H. capsulatum (G186AR and G217B)	p60-like cell wall	doi.org/10.1128/mSphere.00176-19
fragments of mRNAs identified	HCBG_09024	H. capsulatum (G217B)	Hlh transcription factor	doi.org/10.1128/mSphere.00176-19
fragments of mRNAs identified	HCBG_06915	H. capsulatum (G186AR and G217B)	Proline-rich protein-15	doi.org/10.1128/mSphere.00176-19
fragments of mRNAs identified	HCBG_00048	H. capsulatum (G186AR and G217B)	Hypothetical protein HCBG_00048	doi.org/10.1128/mSphere.00176-19
fragments of mRNAs identified	HCBG_00453	H. capsulatum (G217B)	MIZ zinc finger protein	doi.org/10.1128/mSphere.00176-19
fragments of mRNAs identified	HCBG_00947	H. capsulatum (G217B)	Predicted protein	doi.org/10.1128/mSphere.00176-19
fragments of mRNAs identified	HCBG_00975	H. capsulatum (G186AR and G217B)	ATPase AAA-5 protein	doi.org/10.1128/mSphere.00176-19
fragments of mRNAs identified	HCBG_01015	H. capsulatum (G186AR and G217B)	Predicted protein	doi.org/10.1128/mSphere.00176-19
fragments of mRNAs identified	HCBG_01082	H. capsulatum (G186AR and G217B)	Zinc knuckle domain protein	doi.org/10.1128/mSphere.00176-19
fragments of mRNAs identified	HCBG_01086	H. capsulatum (G217B)	Predicted protein	doi.org/10.1128/mSphere.00176-19
fragments of mRNAs identified	HCBG_01127	H. capsulatum (G217B)	Predicted protein	doi.org/10.1128/mSphere.00176-19
fragments of mRNAs identified	HCBG_01146	H. capsulatum (G217B)	Predicted protein	doi.org/10.1128/mSphere.00176-19
fragments of mRNAs identified	HCBG_01161	H. capsulatum (G217B)	Predicted protein	doi.org/10.1128/mSphere.00176-19
fragments of mRNAs identified	HCBG_01256	H. capsulatum (G217B)	Conserved hypothetical protein	doi.org/10.1128/mSphere.00176-19
fragments of mRNAs identified	HCBG_01258	H. capsulatum (G217B)	Predicted protein	doi.org/10.1128/mSphere.00176-19
fragments of mRNAs identified	HCBG_01500	H. capsulatum (G217B)	Predicted protein	doi.org/10.1128/mSphere.00176-19
fragments of mRNAs identified	HCBG_01656	H. capsulatum (G217B)	Predicted protein	doi.org/10.1128/mSphere.00176-19
fragments of mRNAs identified	HCBG_01888	H. capsulatum (G186AR and G217B)	Conserved hypothetical protein	doi.org/10.1128/mSphere.00176-19
fragments of mRNAs identified	HCBG_01952	H. capsulatum (G217B)	Conserved hypothetical protein	doi.org/10.1128/mSphere.00176-19
fragments of mRNAs identified	HCBG_02098	H. capsulatum (G217B)	Protein	doi.org/10.1128/mSphere.00176-19
fragments of mRNAs identified	HCBG_02107	H. capsulatum (G217B)	Predicted protein	doi.org/10.1128/mSphere.00176-19
fragments of mRNAs identified	HCBG_02158	H. capsulatum (G186AR)	Conserved hypothetical protein	doi.org/10.1128/mSphere.00176-19
fragments of mRNAs identified	HCBG_02464	H. capsulatum (G186AR and G217B)	Carbohydrate-binding module family 48 protein	doi.org/10.1128/mSphere.00176-19
fragments of mRNAs identified	HCBG_02569	H. capsulatum (G186AR and G217B)	Predicted protein	doi.org/10.1128/mSphere.00176-19
fragments of mRNAs identified	HCBG_02659	H. capsulatum (G186AR and G217B)	Predicted protein	doi.org/10.1128/mSphere.00176-19
fragments of mRNAs identified	HCBG_02697	H. capsulatum (G186AR and G217B)	Predicted protein	doi.org/10.1128/mSphere.00176-19
fragments of mRNAs identified	HCBG_02981	H. capsulatum (G217B)	Phosphotransferase enzyme family protein	doi.org/10.1128/mSphere.00176-19
fragments of mRNAs identified	HCBG_02986	H. capsulatum (G186AR and G217B)	Predicted protein	doi.org/10.1128/mSphere.00176-19
fragments of mRNAs identified	HCBG_03093	H. capsulatum (G217B)	PH domain protein	doi.org/10.1128/mSphere.00176-19
fragments of mRNAs identified	HCBG_03374	H. capsulatum (G186AR and G217B)	Glutathione transferase	doi.org/10.1128/mSphere.00176-19
fragments of mRNAs identified	HCBG_03658	H. capsulatum (G217B)	Conserved hypothetical protein	doi.org/10.1128/mSphere.00176-19
fragments of mRNAs identified	HCBG_03692	H. capsulatum (G217B)	Predicted protein	doi.org/10.1128/mSphere.00176-19
fragments of mRNAs identified	HCBG_03693	H. capsulatum (G186AR and G217B)	Predicted protein	doi.org/10.1128/mSphere.00176-19
fragments of mRNAs identified	HCBG_03805	H. capsulatum (G186AR and G217B)	mtDNA inheritance protein	doi.org/10.1128/mSphere.00176-19
fragments of mRNAs identified	HCBG_03899	H. capsulatum (G186AR and G217B)	WD repeat protein	doi.org/10.1128/mSphere.00176-19
fragments of mRNAs identified	HCBG_03911	H. capsulatum (G186AR and G217B)	Protein	doi.org/10.1128/mSphere.00176-19
fragments of mRNAs identified	HCBG_03913	H. capsulatum (G217B)	Hypothetical protein HCBG_03913	doi.org/10.1128/mSphere.00176-19
fragments of mRNAs identified	HCBG_03980	H. capsulatum (G217B)	Phosphatidylserine decarboxylase	doi.org/10.1128/mSphere.00176-19
fragments of mRNAs identified	HCBG_04009	H. capsulatum (G217B)	Hypothetical protein HCBG_04009	doi.org/10.1128/mSphere.00176-19
fragments of mRNAs identified	HCBG_04186	H. capsulatum (G217B)	Conserved hypothetical protein	doi.org/10.1128/mSphere.00176-19
fragments of mRNAs identified	HCBG_04193	H. capsulatum (G186AR and G217B)	Conserved hypothetical protein	doi.org/10.1128/mSphere.00176-19
fragments of mRNAs identified	HCBG_04201	H. capsulatum (G217B)	Hypothetical protein HCBG_04201	doi.org/10.1128/mSphere.00176-19
fragments of mRNAs identified	HCBG_04208	H. capsulatum (G186AR and G217B)	Conserved hypothetical protein	doi.org/10.1128/mSphere.00176-19
fragments of mRNAs identified	HCBG_04365	H. capsulatum (G217B)	Hypothetical protein HCBG_04365	doi.org/10.1128/mSphere.00176-19
fragments of mRNAs identified	HCBG_04371	H. capsulatum (G217B)	Bifunctional uridylyltransferase uridylyl-removing enzyme	doi.org/10.1128/mSphere.00176-19
fragments of mRNAs identified	HCBG_04380	H. capsulatum (G186AR and G217B)	Predicted protein	doi.org/10.1128/mSphere.00176-19
fragments of mRNAs identified	HCBG_04393	H. capsulatum (G217B)	Protein	doi.org/10.1128/mSphere.00176-19
fragments of mRNAs identified	HCBG_04452	H. capsulatum (G186AR and G217B)	Predicted protein	doi.org/10.1128/mSphere.00176-19
fragments of mRNAs identified	HCBG_04780	H. capsulatum (G186AR and G217B)	Bromodomain-containing protein	doi.org/10.1128/mSphere.00176-19
fragments of mRNAs identified	HCBG_04887	H. capsulatum (G186AR)	Predicted protein	doi.org/10.1128/mSphere.00176-19
fragments of mRNAs identified	HCBG_05336	H. capsulatum (G217B)	UPF0160 domain protein	doi.org/10.1128/mSphere.00176-19
fragments of mRNAs identified	HCBG_05404	H. capsulatum (G217B)	Predicted protein	doi.org/10.1128/mSphere.00176-19
fragments of mRNAs identified	HCBG_05580	H. capsulatum (G217B)	Methyltransferase domain-containing protein	doi.org/10.1128/mSphere.00176-19
fragments of mRNAs identified	HCBG_05638	H. capsulatum (G217B)	Predicted protein	doi.org/10.1128/mSphere.00176-19
fragments of mRNAs identified	HCBG_05703	H. capsulatum (G217B)	Conserved hypothetical protein	doi.org/10.1128/mSphere.00176-19
fragments of mRNAs identified	HCBG_05744	H. capsulatum (G217B)	T-complex protein 1 subunit beta	doi.org/10.1128/mSphere.00176-19
fragments of mRNAs identified	HCBG_05763	H. capsulatum (G186AR and G217B)	Conserved hypothetical protein	doi.org/10.1128/mSphere.00176-19
fragments of mRNAs identified	HCBG_05878	H. capsulatum (G217B)	Hypothetical protein HCBG_05878	doi.org/10.1128/mSphere.00176-19
fragments of mRNAs identified	HCBG_06018	H. capsulatum (G217B)	Cytomegalovirus GH-receptor family	doi.org/10.1128/mSphere.00176-19
fragments of mRNAs identified	HCBG_06054	H. capsulatum (G217B)	Phosphotransferase family protein	doi.org/10.1128/mSphere.00176-19
fragments of mRNAs identified	HCBG_06071	H. capsulatum (G186AR and G217B)	Protein	doi.org/10.1128/mSphere.00176-19
fragments of mRNAs identified	HCBG_06082	H. capsulatum (G217B)	Conserved hypothetical protein	doi.org/10.1128/mSphere.00176-19
fragments of mRNAs identified	HCBG_06114	H. capsulatum (G217B)	Protein	doi.org/10.1128/mSphere.00176-19
fragments of mRNAs identified	HCBG_06176	H. capsulatum (G217B)	KH domain protein	doi.org/10.1128/mSphere.00176-19
fragments of mRNAs identified	HCBG_06239	H. capsulatum (G186AR)	Nonsense-mediated mRNA decay protein	doi.org/10.1128/mSphere.00176-19
fragments of mRNAs identified	HCBG_06270	H. capsulatum (G217B)	Predicted protein	doi.org/10.1128/mSphere.00176-19
fragments of mRNAs identified	HCBG_06364	H. capsulatum (G217B)	F-box domain-containing protein	doi.org/10.1128/mSphere.00176-19
fragments of mRNAs identified	HCBG_06436	H. capsulatum (G217B)	Predicted protein	doi.org/10.1128/mSphere.00176-19
fragments of mRNAs identified	HCBG_06661	H. capsulatum (G186AR)	Predicted protein	doi.org/10.1128/mSphere.00176-19
fragments of mRNAs identified	HCBG_06677	H. capsulatum (G217B)	Predicted protein	doi.org/10.1128/mSphere.00176-19
fragments of mRNAs identified	HCBG_06927	H. capsulatum (G217B)	Predicted protein	doi.org/10.1128/mSphere.00176-19
fragments of mRNAs identified	HCBG_07002	H. capsulatum (G186AR and G217B)	Ketoreductase	doi.org/10.1128/mSphere.00176-19
fragments of mRNAs identified	HCBG_07065	H. capsulatum (G217B)	Predicted protein	doi.org/10.1128/mSphere.00176-19
fragments of mRNAs identified	HCBG_07214	H. capsulatum (G186AR and G217B)	Predicted protein	doi.org/10.1128/mSphere.00176-19
fragments of mRNAs identified	HCBG_07247	H. capsulatum (G217B)	Acyltransferase 3	doi.org/10.1128/mSphere.00176-19
fragments of mRNAs identified	HCBG_07296	H. capsulatum (G186AR and G217B)	Hypothetical protein HCBG_07296	doi.org/10.1128/mSphere.00176-19
fragments of mRNAs identified	HCBG_07377	H. capsulatum (G186AR and G217B)	Predicted protein	doi.org/10.1128/mSphere.00176-19
fragments of mRNAs identified	HCBG_07484	H. capsulatum (G217B)	Rhomboid family membrane protein	doi.org/10.1128/mSphere.00176-19
fragments of mRNAs identified	HCBG_07611	H. capsulatum (G186AR and G217B)	Protein	doi.org/10.1128/mSphere.00176-19
fragments of mRNAs identified	HCBG_07676	H. capsulatum (G217B)	Lyr family protein	doi.org/10.1128/mSphere.00176-19
fragments of mRNAs identified	HCBG_07802	H. capsulatum (G186AR and G217B)	Predicted protein	doi.org/10.1128/mSphere.00176-19
fragments of mRNAs identified	HCBG_07811	H. capsulatum (G186AR and G217B)	Predicted protein	doi.org/10.1128/mSphere.00176-19
fragments of mRNAs identified	HCBG_08059	H. capsulatum (G186AR and G217B)	DUF833 domain protein	doi.org/10.1128/mSphere.00176-19
fragments of mRNAs identified	HCBG_08505	H. capsulatum (G217B)	Sucrase ferredoxin domain-containing protein	doi.org/10.1128/mSphere.00176-19
fragments of mRNAs identified	HCBG_08661	H. capsulatum (G186AR and G217B)	Predicted protein	doi.org/10.1128/mSphere.00176-19
fragments of mRNAs identified	HCBG_08693	H. capsulatum (G217B)	Set domain protein	doi.org/10.1128/mSphere.00176-19
fragments of mRNAs identified	HCBG_08838	H. capsulatum (G217B)	WW domain	doi.org/10.1128/mSphere.00176-19
fragments of mRNAs identified	HCBG_08850	H. capsulatum (G217B)	Integral membrane protein	doi.org/10.1128/mSphere.00176-19
fragments of mRNAs identified	HCBG_09013	H. capsulatum (G186AR and G217B)	Predicted protein	doi.org/10.1128/mSphere.00176-19
fragments of mRNAs identified	HCBG_09099	H. capsulatum (G186AR and G217B)	Conserved hypothetical protein	doi.org/10.1128/mSphere.00176-19
fragments of mRNAs identified	HCBG_09144	H. capsulatum (G217B)	Predicted protein	doi.org/10.1128/mSphere.00176-19
predicted features - coding region	Pmsy- 110722:5|chr1_112430_112453[ 112429_112793]|	M. sympodialis		doi.org/10.1038/srep39742
predicted features - coding region	Pmsy- 332362:5|chr1_126687_126708[ 126588_126712]|	M. sympodialis		doi.org/10.1038/srep39742
predicted features - coding region	Pmsy- 250022:5|chr1_128456_128472[ 128107_129935]|	M. sympodialis		doi.org/10.1038/srep39742
predicted features - coding region	Pmsy- 138811:3|chr1_150754_150769[ 149836_150881]|	M. sympodialis		doi.org/10.1038/srep39742
predicted features - coding region	Pmsy- 83829:3|chr1_151621_151635[1 51562_152147]|	M. sympodialis		doi.org/10.1038/srep39742
predicted features - coding region	Pmsy- 138853:3|chr1_159804_159818[ 158688_160367]|	M. sympodialis		doi.org/10.1038/srep39742
predicted features - coding region	Pmsy- 239:5|chr1_164169_164188[163 919_164614]|	M. sympodialis		doi.org/10.1038/srep39742
predicted features - coding region	Pmsy- 111030:5|chr1_194437_194455[ 194387_194494]|	M. sympodialis		doi.org/10.1038/srep39742
predicted features - coding region	Pmsy- 63226:5|chr1_221847_221864[2 19760_221886]|	M. sympodialis		doi.org/10.1038/srep39742
predicted features - coding region	Pmsy- 84190:3|chr1_260988_261004[2 60904_261007]|	M. sympodialis		doi.org/10.1038/srep39742
predicted features - coding region	Pmsy- 286284:3|chr1_270538_270553[ 268631_271424]|	M. sympodialis		doi.org/10.1038/srep39742
predicted features - coding region	Pmsy- 84276:3|chr1_281974_281989[2 81770_284725]|	M. sympodialis		doi.org/10.1038/srep39742
predicted features - coding region	Pmsy- 571550:3|chr1_288037_288051[ 286940_290527]|	M. sympodialis		doi.org/10.1038/srep39742
predicted features - coding region	Pmsy- 111406:5|chr1_295398_295414[ 294998_297880]|	M. sympodialis		doi.org/10.1038/srep39742
predicted features - coding region	Pmsy- 208898:3|chr1_367926_367940[ 365610_369545]|	M. sympodialis		doi.org/10.1038/srep39742
predicted features - coding region	Pmsy- 176652:5|chr1_449382_449400[ 448724_449719]|	M. sympodialis		doi.org/10.1038/srep39742
predicted features - coding region	Pmsy- 63764:5|chr1_453354_453376[4 51725_453986]|	M. sympodialis		doi.org/10.1038/srep39742
predicted features - coding region	Pmsy- 112021:5|chr1_490549_490570[ 489490_491001]|	M. sympodialis		doi.org/10.1038/srep39742
predicted features - coding region	Pmsy- 112062:5|chr1_501682_501700[ 501546_501784]|	M. sympodialis		doi.org/10.1038/srep39742
predicted features - coding region	Pmsy- 11756:3|chr1_502552_502568[5 02007_503355]|	M. sympodialis		doi.org/10.1038/srep39742
predicted features - coding region	Pmsy- 176877:5|chr1_506912_506929[ 506735_507685]|	M. sympodialis		doi.org/10.1038/srep39742
predicted features - coding region	Pmsy- 112186:5|chr1_540123_540138[ 539964_541316]|	M. sympodialis		doi.org/10.1038/srep39742
predicted features - coding region	Pmsy- 334819:5|chr1_662991_663015[ 662972_663025]|	M. sympodialis		doi.org/10.1038/srep39742
predicted features - coding region	Pmsy- 687803:3|chr1_665002_665016[ 664862_666028]|	M. sympodialis		doi.org/10.1038/srep39742
predicted features - coding region	Pmsy- 425327:5|chr1_671827_671846[ 671724_671888]|	M. sympodialis		doi.org/10.1038/srep39742
predicted features - coding region	Pmsy- 112675:5|chr1_700054_700074[ 699390_702549]|	M. sympodialis		doi.org/10.1038/srep39742
predicted features - coding region	Pmsy- 26333:5|chr1_707273_707291[7 07175_707327]|	M. sympodialis		doi.org/10.1038/srep39742
predicted features - coding region	Pmsy- 637028:5|chr1_765025_765043[ 764060_765196]|	M. sympodialis		doi.org/10.1038/srep39742
predicted features - coding region	Pmsy- 12217:3|chr1_794753_794768[7 94491_797688]|	M. sympodialis		doi.org/10.1038/srep39742
predicted features - coding region	Pmsy- 12248:3|chr1_806300_806315[8 06271_807938]|	M. sympodialis		doi.org/10.1038/srep39742
predicted features - coding region	Pmsy- 64781:5|chr1_860857_860877[8 60837_863644]|	M. sympodialis		doi.org/10.1038/srep39742
predicted features - coding region	Pmsy- 86420:3|chr1_918723_918738[9 17555_919264]|	M. sympodialis		doi.org/10.1038/srep39742
predicted features - coding region	Pmsy- 113623:5|chr1_951856_951875[ 951481_952340]|	M. sympodialis		doi.org/10.1038/srep39742
predicted features - coding region	Pmsy- 113828:5|chr1_1004835_100485 2[1002899_1004859]|	M. sympodialis		doi.org/10.1038/srep39742
predicted features - coding region	Pmsy- 86821:3|chr1_1038860_1038874 [1038096_1042529]|	M. sympodialis		doi.org/10.1038/srep39742
predicted features - coding region	Pmsy- 291052:3|chr1_1065597_106561 1[1064221_1065705]|	M. sympodialis		doi.org/10.1038/srep39742
predicted features - coding region	Pmsy- 254217:5|chr1_1088140_108816 8[1087971_1088436]|	M. sympodialis		doi.org/10.1038/srep39742
predicted features - coding region	Pmsy- 143269:3|chr1_1107135_110714 9[1106432_1108831]|	M. sympodialis		doi.org/10.1038/srep39742
predicted features - coding region	Pmsy- 179417:5|chr1_1138688_113871 0[1138625_1140053]|	M. sympodialis		doi.org/10.1038/srep39742
predicted features - coding region	Pmsy- 12851:3|chr1_1157810_1157824 [1157088_1158230]|	M. sympodialis		doi.org/10.1038/srep39742
predicted features - coding region	Pmsy- 44301:3|chr1_1167941_1167955 [1167221_1168869]|	M. sympodialis		doi.org/10.1038/srep39742
predicted features - coding region	Pmsy- 114472:5|chr1_1196917_119693 6[1195298_1197758]|	M. sympodialis		doi.org/10.1038/srep39742
predicted features - coding region	Pmsy- 12994:3|chr1_1249838_1249852 [1249286_1250008]|	M. sympodialis		doi.org/10.1038/srep39742
predicted features - coding region	Pmsy- 13006:3|chr1_1254893_1254908 [1254585_1255322]|	M. sympodialis		doi.org/10.1038/srep39742
predicted features - coding region	Pmsy- 27539:5|chr1_1278274_1278293 [1275642_1278639]|	M. sympodialis		doi.org/10.1038/srep39742
predicted features - coding region	Pmsy- 1730:5|chr1_1295081_1295100[ 1294011_1297355]|	M. sympodialis		doi.org/10.1038/srep39742
predicted features - coding region	Pmsy- 429155:5|chr1_1359273_135929 6[1358725_1360200]|	M. sympodialis		doi.org/10.1038/srep39742
predicted features - coding region	Pmsy- 13240:3|chr1_1384666_1384680 [1384275_1385243]|	M. sympodialis		doi.org/10.1038/srep39742
predicted features - coding region	Pmsy- 27771:5|chr1_1397266_1397285 [1396942_1400412]|	M. sympodialis		doi.org/10.1038/srep39742
predicted features - coding region	Pmsy- 1867:5|chr1_1401875_1401900[ 1401336_1406087]|	M. sympodialis		doi.org/10.1038/srep39742
predicted features - coding region	Pmsy- 13287:3|chr1_1407552_1407566 [1406921_1408808]|	M. sympodialis		doi.org/10.1038/srep39742
predicted features - coding region	Pmsy- 115519:5|chr1_1488729_148874 8[1488697_1490588]|	M. sympodialis		doi.org/10.1038/srep39742
predicted features - coding region	Pmsy- 2062:5|chr2_35981_35998[3595 5_36322]|	M. sympodialis		doi.org/10.1038/srep39742
predicted features - coding region	Pmsy- 181565:5|chr2_157115_157132[ 155719_157620]|	M. sympodialis		doi.org/10.1038/srep39742
predicted features - coding region	Pmsy- 696701:3|chr2_185458_185473[ 185315_188245]|	M. sympodialis		doi.org/10.1038/srep39742
predicted features - coding region	Pmsy- 89195:3|chr2_273261_273277[2 63704_275229]|	M. sympodialis		doi.org/10.1038/srep39742
predicted features - coding region	Pmsy- 45864:3|chr2_280956_280971[2 79572_281293]|	M. sympodialis		doi.org/10.1038/srep39742
predicted features - coding region	Pmsy- 697942:3|chr2_333541_333556[ 332156_333562]|	M. sympodialis		doi.org/10.1038/srep39742
predicted features - coding region	Pmsy- 28697:5|chr2_335774_335791[3 33616_337155]|	M. sympodialis		doi.org/10.1038/srep39742
predicted features - coding region	Pmsy- 146596:3|chr2_358790_358804[ 357684_359489]|	M. sympodialis		doi.org/10.1038/srep39742
predicted features - coding region	Pmsy- 14117:3|chr2_409392_409407[4 08945_410134]|	M. sympodialis		doi.org/10.1038/srep39742
predicted features - coding region	Pmsy- 2589:5|chr2_421196_421215[42 1034_422384]|	M. sympodialis		doi.org/10.1038/srep39742
predicted features - coding region	Pmsy- 341566:5|chr2_522559_522578[ 520957_523675]|	M. sympodialis		doi.org/10.1038/srep39742
predicted features - coding region	Pmsy- 699656:3|chr2_536755_536770[ 536089_540804]|	M. sympodialis		doi.org/10.1038/srep39742
predicted features - coding region	Pmsy- 341669:5|chr2_545820_545840[ 545568_547154]|	M. sympodialis		doi.org/10.1038/srep39742
predicted features - coding region	Pmsy- 217859:3|chr2_564521_564537[ 563885_566842]|	M. sympodialis		doi.org/10.1038/srep39742
predicted features - coding region	Pmsy- 46579:3|chr2_567207_567222[5 66886_567608]|	M. sympodialis		doi.org/10.1038/srep39742
predicted features - coding region	Pmsy- 29354:5|chr2_661608_661626[6 61554_661858]|	M. sympodialis		doi.org/10.1038/srep39742
predicted features - coding region	Pmsy- 14522:3|chr2_676654_676671[6 76386_676674]|	M. sympodialis		doi.org/10.1038/srep39742
predicted features - coding region	Pmsy- 14532:3|chr2_679299_679315[6 79161_680832]|	M. sympodialis		doi.org/10.1038/srep39742
predicted features - coding region	Pmsy- 535732:5|chr2_685260_685277[ 682747_685822]|	M. sympodialis		doi.org/10.1038/srep39742
predicted features - coding region	Pmsy- 218562:3|chr2_698300_698315[ 697668_699856]|	M. sympodialis		doi.org/10.1038/srep39742
predicted features - coding region	Pmsy- 481646:3|chr2_801555_801571[ 801415_804038]|	M. sympodialis		doi.org/10.1038/srep39742
predicted features - coding region	Pmsy- 14896:3|chr2_865136_865150[8 63823_865265]|	M. sympodialis		doi.org/10.1038/srep39742
predicted features - coding region	Pmsy- 343228:5|chr2_866593_866615[ 866084_867254]|	M. sympodialis		doi.org/10.1038/srep39742
predicted features - coding region	Pmsy- 385587:3|chr2_873775_873791[ 872748_875402]|	M. sympodialis		doi.org/10.1038/srep39742
predicted features - coding region	Pmsy- 536941:5|chr2_889198_889218[ 887748_889397]|	M. sympodialis		doi.org/10.1038/srep39742
predicted features - coding region	Pmsy- 343371:5|chr2_895626_895647[ 894826_896729]|	M. sympodialis		doi.org/10.1038/srep39742
predicted features - coding region	Pmsy- 14994:3|chr2_927121_927136[9 26629_927267]|	M. sympodialis		doi.org/10.1038/srep39742
predicted features - coding region	Pmsy- 3289:5|chr2_935521_935539[93 4899_937766]|	M. sympodialis		doi.org/10.1038/srep39742
predicted features - coding region	Pmsy- 149253:3|chr2_938237_938253[ 937796_939082]|	M. sympodialis		doi.org/10.1038/srep39742
predicted features - coding region	Pmsy- 3299:5|chr2_952022_952042[95 1999_954019]|	M. sympodialis		doi.org/10.1038/srep39742
predicted features - coding region	Pmsy- 3352:5|chr2_984449_984466[98 4381_984580]|	M. sympodialis		doi.org/10.1038/srep39742
predicted features - coding region	Pmsy- 91552:3|chr2_985292_985307[9 85230_986147]|	M. sympodialis		doi.org/10.1038/srep39742
predicted features - coding region	Pmsy- 15171:3|chr2_1022329_1022343 [1021990_1024110]|	M. sympodialis		doi.org/10.1038/srep39742
predicted features - coding region	Pmsy- 47827:3|chr2_1025816_1025831 [1024303_1027074]|	M. sympodialis		doi.org/10.1038/srep39742
predicted features - coding region	Pmsy- 386734:3|chr2_1050614_105062 9[1050070_1050908]|	M. sympodialis		doi.org/10.1038/srep39742
predicted features - coding region	Pmsy- 435711:5|chr2_1053401_105342 0[1052457_1055279]|	M. sympodialis		doi.org/10.1038/srep39742
predicted features - coding region	Pmsy- 119500:5|chr2_1115595_111561 6[1114331_1119529]|	M. sympodialis		doi.org/10.1038/srep39742
predicted features - coding region	Pmsy- 185473:5|chr2_1124027_112404 6[1123994_1124570]|	M. sympodialis		doi.org/10.1038/srep39742
predicted features - coding region	Pmsy- 69576:5|chr2_1169815_1169832 [1167540_1171441]|	M. sympodialis		doi.org/10.1038/srep39742
predicted features - coding region	Pmsy- 15703:3|chr2_1279717_1279732 [1278825_1280582]|	M. sympodialis		doi.org/10.1038/srep39742
predicted features - coding region	Pmsy- 48603:3|chr2_1290470_1290485 [1290444_1290587]|	M. sympodialis		doi.org/10.1038/srep39742
predicted features - coding region	Pmsy- 30877:5|chr3_18988_19007[182 34_21461]|	M. sympodialis		doi.org/10.1038/srep39742
predicted features - coding region	Pmsy- 49009:3|chr3_60150_60165[545 37_61004]|	M. sympodialis		doi.org/10.1038/srep39742
predicted features - coding region	Pmsy- 346778:5|chr3_226337_226357[ 226074_226670]|	M. sympodialis		doi.org/10.1038/srep39742
predicted features - coding region	Pmsy- 152753:3|chr3_306814_306828[ 305998_307536]|	M. sympodialis		doi.org/10.1038/srep39742
predicted features - coding region	Pmsy- 652564:5|chr3_334514_334536[ 333582_334941]|	M. sympodialis		doi.org/10.1038/srep39742
predicted features - coding region	Pmsy- 263921:5|chr3_386613_386631[ 385273_386799]|	M. sympodialis		doi.org/10.1038/srep39742
predicted features - coding region	Pmsy- 121930:5|chr3_423042_423066[ 422853_428156]|	M. sympodialis		doi.org/10.1038/srep39742
predicted features - coding region	Pmsy- 16766:3|chr3_482926_482940[4 82027_483883]|	M. sympodialis		doi.org/10.1038/srep39742
predicted features - coding region	Pmsy- 225140:3|chr3_523255_523271[ 523014_523892]|	M. sympodialis		doi.org/10.1038/srep39742
predicted features - coding region	Pmsy- 16885:3|chr3_549890_549906[5 48902_550441]|	M. sympodialis		doi.org/10.1038/srep39742
predicted features - coding region	Pmsy- 32018:5|chr3_568741_568763[5 67336_569195]|	M. sympodialis		doi.org/10.1038/srep39742
predicted features - coding region	Pmsy- 348769:5|chr3_612862_612882[ 610592_613036]|	M. sympodialis		doi.org/10.1038/srep39742
predicted features - coding region	Pmsy- 225706:3|chr3_626128_626143[ 624932_626465]|	M. sympodialis		doi.org/10.1038/srep39742
predicted features - coding region	Pmsy- 225845:3|chr3_650560_650574[ 650342_652917]|	M. sympodialis		doi.org/10.1038/srep39742
predicted features - coding region	Pmsy- 71903:5|chr3_663218_663240[6 62492_663445]|	M. sympodialis		doi.org/10.1038/srep39742
predicted features - coding region	Pmsy- 305780:3|chr3_664601_664617[ 664545_664696]|	M. sympodialis		doi.org/10.1038/srep39742
predicted features - coding region	Pmsy- 122863:5|chr3_679906_679925[ 678941_682138]|	M. sympodialis		doi.org/10.1038/srep39742
predicted features - coding region	Pmsy- 72123:5|chr3_744711_744729[7 44309_745742]|	M. sympodialis		doi.org/10.1038/srep39742
predicted features - coding region	Pmsy- 598695:3|chr3_796981_796995[ 795659_797629]|	M. sympodialis		doi.org/10.1038/srep39742
predicted features - coding region	Pmsy- 598742:3|chr3_801809_801823[ 800378_804013]|	M. sympodialis		doi.org/10.1038/srep39742
predicted features - coding region	Pmsy- 155405:3|chr3_864587_864602[ 863744_865027]|	M. sympodialis		doi.org/10.1038/srep39742
predicted features - coding region	Pmsy- 190278:5|chr3_903153_903172[ 901078_905277]|	M. sympodialis		doi.org/10.1038/srep39742
predicted features - coding region	Pmsy- 227468:3|chr3_948925_948940[ 947004_950558]|	M. sympodialis		doi.org/10.1038/srep39742
predicted features - coding region	Pmsy- 155971:3|chr3_982764_982780[ 982575_982803]|	M. sympodialis		doi.org/10.1038/srep39742
predicted features - coding region	Pmsy- 5338:5|chr3_1065207_1065228[ 1063502_1066888]|	M. sympodialis		doi.org/10.1038/srep39742
predicted features - coding region	Pmsy- 716753:3|chr3_1111794_111180 9[1108728_1112546]|	M. sympodialis		doi.org/10.1038/srep39742
predicted features - coding region	Pmsy- 546603:5|chr3_1148194_114821 2[1148138_1148393]|	M. sympodialis		doi.org/10.1038/srep39742
predicted features - coding region	Pmsy- 51952:3|chr3_1152653_1152667 [1152024_1156436]|	M. sympodialis		doi.org/10.1038/srep39742
predicted features - coding region	Pmsy- 601818:3|chr3_1177820_117783 4[1177671_1177900]|	M. sympodialis		doi.org/10.1038/srep39742
predicted features - coding region	Pmsy- 52130:3|chr3_1217562_1217578 [1217195_1217778]|	M. sympodialis		doi.org/10.1038/srep39742
predicted features - coding region	Pmsy- 547250:5|chr3_1255666_125568 7[1254946_1257936]|	M. sympodialis		doi.org/10.1038/srep39742
predicted features - coding region	Pmsy- 658820:5|chr3_1294466_129448 1[1294380_1295050]|	M. sympodialis		doi.org/10.1038/srep39742
predicted features - coding region	Pmsy- 18215:3|chr3_1294821_1294835 [1294785_1295424]|	M. sympodialis		doi.org/10.1038/srep39742
predicted features - coding region	Pmsy- 5674:5|chr3_1318523_1318542[ 1316425_1319358]|	M. sympodialis		doi.org/10.1038/srep39742
predicted features - coding region	Pmsy- 125144:5|chr3_1322488_132250 3[1320505_1323678]|	M. sympodialis		doi.org/10.1038/srep39742
predicted features - coding region	Pmsy- 5695:5|chr3_1332843_1332863[ 1331184_1333122]|	M. sympodialis		doi.org/10.1038/srep39742
predicted features - coding region	Pmsy- 496124:3|chr4_18845_18861[18 106_20873]|	M. sympodialis		doi.org/10.1038/srep39742
predicted features - coding region	Pmsy- 157878:3|chr4_30210_30225[29 036_31384]|	M. sympodialis		doi.org/10.1038/srep39742
predicted features - coding region	Pmsy- 18469:3|chr4_85179_85194[847 70_85663]|	M. sympodialis		doi.org/10.1038/srep39742
predicted features - coding region	Pmsy- 268754:5|chr4_92315_92333[92 249_92674]|	M. sympodialis		doi.org/10.1038/srep39742
predicted features - coding region	Pmsy- 310485:3|chr4_95442_95456[93 124_97499]|	M. sympodialis		doi.org/10.1038/srep39742
predicted features - coding region	Pmsy- 33911:5|chr4_127835_127853[1 27775_127997]|	M. sympodialis		doi.org/10.1038/srep39742
predicted features - coding region	Pmsy- 158381:3|chr4_132204_132219[ 130619_132872]|	M. sympodialis		doi.org/10.1038/srep39742
predicted features - coding region	Pmsy- 398952:3|chr4_150249_150264[ 146401_150705]|	M. sympodialis		doi.org/10.1038/srep39742
predicted features - coding region	Pmsy- 497749:3|chr4_239835_239851[ 238928_240945]|	M. sympodialis		doi.org/10.1038/srep39742
predicted features - coding region	Pmsy- 193103:5|chr4_247654_247675[ 247068_249497]|	M. sympodialis		doi.org/10.1038/srep39742
predicted features - coding region	Pmsy- 126197:5|chr4_266775_266794[ 263835_267104]|	M. sympodialis		doi.org/10.1038/srep39742
predicted features - coding region	Pmsy- 498019:3|chr4_273175_273191[ 273061_274953]|	M. sympodialis		doi.org/10.1038/srep39742
predicted features - coding region	Pmsy- 159062:3|chr4_283069_283085[ 282788_288334]|	M. sympodialis		doi.org/10.1038/srep39742
predicted features - coding region	Pmsy- 18847:3|chr4_290001_290017[2 89373_291790]|	M. sympodialis		doi.org/10.1038/srep39742
predicted features - coding region	Pmsy- 6157:5|chr4_322467_322487[32 2435_322713]|	M. sympodialis		doi.org/10.1038/srep39742
predicted features - coding region	Pmsy- 606051:3|chr4_345383_345397[ 344326_346210]|	M. sympodialis		doi.org/10.1038/srep39742
predicted features - coding region	Pmsy- 312182:3|chr4_371492_371508[ 370538_373505]|	M. sympodialis		doi.org/10.1038/srep39742
predicted features - coding region	Pmsy- 126590:5|chr4_387997_388014[ 387764_388124]|	M. sympodialis		doi.org/10.1038/srep39742
predicted features - coding region	Pmsy- 312321:3|chr4_392450_392466[ 392342_394034]|	M. sympodialis		doi.org/10.1038/srep39742
predicted features - coding region	Pmsy- 354620:5|chr4_456737_456754[ 456624_458729]|	M. sympodialis		doi.org/10.1038/srep39742
predicted features - coding region	Pmsy- 19371:3|chr4_597407_597422[5 94514_598054]|	M. sympodialis		doi.org/10.1038/srep39742
predicted features - coding region	Pmsy- 448319:5|chr4_615747_615764[ 615550_615810]|	M. sympodialis		doi.org/10.1038/srep39742
predicted features - coding region	Pmsy- 271357:5|chr4_668018_668036[ 667100_670318]|	M. sympodialis		doi.org/10.1038/srep39742
predicted features - coding region	Pmsy- 314062:3|chr4_690951_690966[ 690511_691496]|	M. sympodialis		doi.org/10.1038/srep39742
predicted features - coding region	Pmsy- 19670:3|chr4_751749_751764[7 51301_752392]|	M. sympodialis		doi.org/10.1038/srep39742
predicted features - coding region	Pmsy- 449094:5|chr4_762587_762602[ 762403_762735]|	M. sympodialis		doi.org/10.1038/srep39742
predicted features - coding region	Pmsy- 19818:3|chr4_833995_834010[8 33817_834181]|	M. sympodialis		doi.org/10.1038/srep39742
predicted features - coding region	Pmsy- 128398:5|chr4_907584_907605[ 906785_908273]|	M. sympodialis		doi.org/10.1038/srep39742
predicted features - coding region	Pmsy- 6950:5|chr4_960202_960222[95 9315_960376]|	M. sympodialis		doi.org/10.1038/srep39742
predicted features - coding region	Pmsy- 76106:5|chr4_969394_969414[9 69021_969979]|	M. sympodialis		doi.org/10.1038/srep39742
predicted features - coding region	Pmsy- 76246:5|chr4_1019143_1019164 [1016102_1020778]|	M. sympodialis		doi.org/10.1038/srep39742
predicted features - coding region	Pmsy- 128807:5|chr4_1024162_102418 0[1023781_1026396]|	M. sympodialis		doi.org/10.1038/srep39742
predicted features - coding region	Pmsy- 450567:5|chr4_1043581_104359 8[1040884_1044360]|	M. sympodialis		doi.org/10.1038/srep39742
predicted features - coding region	Pmsy- 129125:5|chr4_1109301_110931 7[1109029_1109410]|	M. sympodialis		doi.org/10.1038/srep39742
predicted features - coding region	Pmsy- 55509:3|chr4_1119324_1119339 [1118435_1119624]|	M. sympodialis		doi.org/10.1038/srep39742
predicted features - coding region	Pmsy- 20328:3|chr4_1122117_1122132 [1121642_1122396]|	M. sympodialis		doi.org/10.1038/srep39742
predicted features - coding region	Pmsy- 35977:5|chr4_1169409_1169431 [1166632_1173753]|	M. sympodialis		doi.org/10.1038/srep39742
predicted features - coding region	Pmsy- 196957:5|chr5_9542_9562[9158 _10012]|	M. sympodialis		doi.org/10.1038/srep39742
predicted features - coding region	Pmsy- 317111:3|chr5_13565_13580[12 900_14081]|	M. sympodialis		doi.org/10.1038/srep39742
predicted features - coding region	Pmsy- 129517:5|chr5_20862_20881[20 830_21364]|	M. sympodialis		doi.org/10.1038/srep39742
predicted features - coding region	Pmsy- 406423:3|chr5_101139_101154[ 100199_101937]|	M. sympodialis		doi.org/10.1038/srep39742
predicted features - coding region	Pmsy- 555595:5|chr5_121688_121708[ 120354_121840]|	M. sympodialis		doi.org/10.1038/srep39742
predicted features - coding region	Pmsy- 20719:3|chr5_164109_164125[1 63684_164461]|	M. sympodialis		doi.org/10.1038/srep39742
predicted features - coding region	Pmsy- 406835:3|chr5_164949_164964[ 164614_165578]|	M. sympodialis		doi.org/10.1038/srep39742
predicted features - coding region	Pmsy- 556064:5|chr5_191656_191677[ 190316_192580]|	M. sympodialis		doi.org/10.1038/srep39742
predicted features - coding region	Pmsy- 20851:3|chr5_249490_249504[2 48317_249627]|	M. sympodialis		doi.org/10.1038/srep39742
predicted features - coding region	Pmsy- 359824:5|chr5_310549_310569[ 310514_310729]|	M. sympodialis		doi.org/10.1038/srep39742
predicted features - coding region	Pmsy- 130669:5|chr5_324540_324560[ 322899_325509]|	M. sympodialis		doi.org/10.1038/srep39742
predicted features - coding region	Pmsy- 164873:3|chr5_342033_342048[ 341794_344196]|	M. sympodialis		doi.org/10.1038/srep39742
predicted features - coding region	Pmsy- 131099:5|chr5_450964_450984[ 450332_451768]|	M. sympodialis		doi.org/10.1038/srep39742
predicted features - coding region	Pmsy- 8019:5|chr5_523741_523759[52 3520_524297]|	M. sympodialis		doi.org/10.1038/srep39742
predicted features - coding region	Pmsy- 21275:3|chr5_535182_535198[5 34907_535917]|	M. sympodialis		doi.org/10.1038/srep39742
predicted features - coding region	Pmsy- 360977:5|chr5_548100_548119[ 546621_548442]|	M. sympodialis		doi.org/10.1038/srep39742
predicted features - coding region	Pmsy- 670354:5|chr5_556163_556184[ 555601_557455]|	M. sympodialis		doi.org/10.1038/srep39742
predicted features - coding region	Pmsy- 320210:3|chr5_562433_562449[ 562083_563343]|	M. sympodialis		doi.org/10.1038/srep39742
predicted features - coding region	Pmsy- 508691:3|chr5_566778_566792[ 564352_567004]|	M. sympodialis		doi.org/10.1038/srep39742
predicted features - coding region	Pmsy- 166205:3|chr6_3136_3152[2963 _3769]|	M. sympodialis		doi.org/10.1038/srep39742
predicted features - coding region	Pmsy- 618475:3|chr6_80170_80190[80 009_81862]|	M. sympodialis		doi.org/10.1038/srep39742
predicted features - coding region	Pmsy- 200093:5|chr6_100718_100739[ 100467_101950]|	M. sympodialis		doi.org/10.1038/srep39742
predicted features - coding region	Pmsy- 410561:3|chr6_109370_109385[ 102677_113255]|	M. sympodialis		doi.org/10.1038/srep39742
predicted features - coding region	Pmsy- 57934:3|chr6_220018_220033[2 19431_222895]|	M. sympodialis		doi.org/10.1038/srep39742
predicted features - coding region	Pmsy- 57958:3|chr6_228221_228237[2 28003_229296]|	M. sympodialis		doi.org/10.1038/srep39742
predicted features - coding region	Pmsy- 511255:3|chr6_234480_234494[ 233079_234979]|	M. sympodialis		doi.org/10.1038/srep39742
predicted features - coding region	Pmsy- 37953:5|chr6_244013_244033[2 43989_244083]|	M. sympodialis		doi.org/10.1038/srep39742
predicted features - coding region	Pmsy- 132818:5|chr6_274137_274159[ 272005_274173]|	M. sympodialis		doi.org/10.1038/srep39742
predicted features - coding region	Pmsy- 322937:3|chr6_311106_311121[ 309376_311382]|	M. sympodialis		doi.org/10.1038/srep39742
predicted features - coding region	Pmsy- 241859:3|chr6_359648_359662[ 358916_361761]|	M. sympodialis		doi.org/10.1038/srep39742
predicted features - coding region	Pmsy- 412827:3|chr6_389705_389720[ 389460_389777]|	M. sympodialis		doi.org/10.1038/srep39742
predicted features - coding region	Pmsy- 22460:3|chr6_440690_440705[4 40686_440904]|	M. sympodialis		doi.org/10.1038/srep39742
predicted features - coding region	Pmsy- 739132:3|chr6_450317_450331[ 447975_450749]|	M. sympodialis		doi.org/10.1038/srep39742
predicted features - coding region	Pmsy- 278773:5|chr6_458964_458985[ 458887_459078]|	M. sympodialis		doi.org/10.1038/srep39742
predicted features - coding region	Pmsy- 133504:5|chr6_476192_476213[ 475330_478853]|	M. sympodialis		doi.org/10.1038/srep39742
predicted features - coding region	Pmsy- 168965:3|chr6_510945_510961[ 507671_511552]|	M. sympodialis		doi.org/10.1038/srep39742
predicted features - coding region	Pmsy- 22577:3|chr6_513486_513502[5 13039_514103]|	M. sympodialis		doi.org/10.1038/srep39742
predicted features - coding region	Pmsy- 279633:5|chr7_29096_29115[28 970_29369]|	M. sympodialis		doi.org/10.1038/srep39742
predicted features - coding region	Pmsy- 514738:3|chr7_51636_51651[51 437_51794]|	M. sympodialis		doi.org/10.1038/srep39742
predicted features - coding region	Pmsy- 364976:5|chr7_90712_90734[88 560_90816]|	M. sympodialis		doi.org/10.1038/srep39742
predicted features - coding region	Pmsy- 134331:5|chr7_93325_93342[92 952_94887]|	M. sympodialis		doi.org/10.1038/srep39742
predicted features - coding region	Pmsy- 9187:5|chr7_96892_96915[9537 5_97782]|	M. sympodialis		doi.org/10.1038/srep39742
predicted features - coding region	Pmsy- 202635:5|chr7_117201_117222[ 116795_117580]|	M. sympodialis		doi.org/10.1038/srep39742
predicted features - coding region	Pmsy- 9219:5|chr7_118114_118134[11 7609_118229]|	M. sympodialis		doi.org/10.1038/srep39742
predicted features - coding region	Pmsy- 459252:5|chr7_136279_136295[ 136099_137048]|	M. sympodialis		doi.org/10.1038/srep39742
predicted features - coding region	Pmsy- 9286:5|chr7_168010_168033[16 6908_168529]|	M. sympodialis		doi.org/10.1038/srep39742
predicted features - coding region	Pmsy- 170458:3|chr7_214678_214693[ 212624_214885]|	M. sympodialis		doi.org/10.1038/srep39742
predicted features - coding region	Pmsy- 59834:3|chr7_219494_219509[2 18478_219722]|	M. sympodialis		doi.org/10.1038/srep39742
predicted features - coding region	Pmsy- 59916:3|chr7_236617_236633[2 35884_236925]|	M. sympodialis		doi.org/10.1038/srep39742
predicted features - coding region	Pmsy- 39279:5|chr7_272680_272697[2 71897_273498]|	M. sympodialis		doi.org/10.1038/srep39742
predicted features - coding region	Pmsy- 135111:5|chr7_307287_307306[ 305520_307811]|	M. sympodialis		doi.org/10.1038/srep39742
predicted features - coding region	Pmsy- 460786:5|chr7_394942_394959[ 394882_396059]|	M. sympodialis		doi.org/10.1038/srep39742
predicted features - coding region	Pmsy- 744265:3|chr7_422332_422347[ 422138_422411]|	M. sympodialis		doi.org/10.1038/srep39742
predicted features - coding region	Pmsy- 171544:3|chr7_435342_435357[ 434382_436513]|	M. sympodialis		doi.org/10.1038/srep39742
predicted features - coding region	Pmsy- 23589:3|chr7_466004_466019[4 65599_466308]|	M. sympodialis		doi.org/10.1038/srep39742
predicted features - coding region	Pmsy- 517931:3|chr7_470450_470467[ 470206_471011]|	M. sympodialis		doi.org/10.1038/srep39742
predicted features - coding region	Pmsy- 23714:3|chr8_38408_38423[381 68_40632]|	M. sympodialis		doi.org/10.1038/srep39742
predicted features - coding region	Pmsy- 60753:3|chr8_42375_42391[416 44_42807]|	M. sympodialis		doi.org/10.1038/srep39742
predicted features - coding region	Pmsy- 23753:3|chr8_59972_59989[597 56_60340]|	M. sympodialis		doi.org/10.1038/srep39742
predicted features - coding region	Pmsy- 565983:5|chr8_67798_67814[67 792_67900]|	M. sympodialis		doi.org/10.1038/srep39742
predicted features - coding region	Pmsy- 23800:3|chr8_75444_75461[746 03_75830]|	M. sympodialis		doi.org/10.1038/srep39742
predicted features - coding region	Pmsy- 628069:3|chr8_77214_77229[75 964_78474]|	M. sympodialis		doi.org/10.1038/srep39742
predicted features - coding region	Pmsy- 566078:5|chr8_84574_84592[82 984_88881]|	M. sympodialis		doi.org/10.1038/srep39742
predicted features - coding region	Pmsy- 40062:5|chr8_149455_149474[1 48998_150559]|	M. sympodialis		doi.org/10.1038/srep39742
predicted features - coding region	Pmsy- 61289:3|chr8_207576_207592[2 07540_207626]|	M. sympodialis		doi.org/10.1038/srep39742
predicted features - coding region	Pmsy- 24101:3|chr8_222373_222389[2 21964_223379]|	M. sympodialis		doi.org/10.1038/srep39742
predicted features - coding region	Pmsy- 747468:3|chr8_251159_251175[ 251040_251703]|	M. sympodialis		doi.org/10.1038/srep39742
predicted features - coding region	Pmsy- 173182:3|chr8_253624_253640[ 252959_253899]|	M. sympodialis		doi.org/10.1038/srep39742
predicted features - coding region	Pmsy- 205407:5|chr8_281354_281374[ 280756_283201]|	M. sympodialis		doi.org/10.1038/srep39742
predicted features - coding region	Pmsy- 24197:3|chr8_283471_283487[2 83360_284728]|	M. sympodialis		doi.org/10.1038/srep39742
predicted features - coding region	Pmsy- 10096:5|chr8_285363_285383[2 84758_286397]|	M. sympodialis		doi.org/10.1038/srep39742
predicted features - coding region	Pmsy- 630288:3|chr8_340962_340977[ 339621_341063]|	M. sympodialis		doi.org/10.1038/srep39742
predicted features - coding region	Pmsy- 680468:5|chr8_348038_348061[ 346913_348313]|	M. sympodialis		doi.org/10.1038/srep39742
predicted features - coding region	Pmsy- 10206:5|chr8_374765_374783[3 72088_374838]|	M. sympodialis		doi.org/10.1038/srep39742
predicted features - coding region	Pmsy- 61741:3|chr8_403288_403302[4 02837_404663]|	M. sympodialis		doi.org/10.1038/srep39742
predicted features - coding region	Pmsy- 40572:5|chr8_414174_414191[4 13667_415619]|	M. sympodialis		doi.org/10.1038/srep39742
m	orf19.6834.10	C. albicans	Ortholog of S. cerevisiae Tar1p	doi.org/10.1038/srep07763
m	orf19.1742	C. albicans	Hydroxymethylbil ane synthase (uroporphyrinoge n I synthase)	doi.org/10.1038/srep07763
m	orf19.6140	C. albicans	Protein with similarity to ferric reductases	doi.org/10.1038/srep07763
m	orf19.6336	C. albicans	Putative GPI- anchored adhesin-like protein	doi.org/10.1038/srep07763
m	orf19.5628	C. albicans	Mitochondrial dicarboxylate transporter	doi.org/10.1038/srep07763
m	orf19.3540	C. albicans	Putative nucleolar DEAD- box RNA helicase	doi.org/10.1038/srep07763
m	orf19.101	C. albicans	Protein required for alkaline pH response via the RIM101 signaling pathway	doi.org/10.1038/srep07763
m	orf19.5284	C. albicans	Ortholog of Candida albicans WO-1 : CAWG_01866	doi.org/10.1038/srep07763
m	orf19.7073	C. albicans	Ortholog of S. cerevisiae : YCL002C	doi.org/10.1038/srep07763
m	orf19.1661	C. albicans	Ortholog(s) have RNA helicase activity	doi.org/10.1038/srep07763
m	orf19.3541	C. albicans	Putative translation release factor 1	doi.org/10.1038/srep07763
m	orf19.3879	C. albicans	Predicted ORF in Assemblies 19. 20 and 21	doi.org/10.1038/srep07763
m	orf19.1789	C. albicans	Ortholog(s) have mitochondrion localization	doi.org/10.1038/srep07763
m	orf19.3512	C. albicans	Ortholog of Candida dubliniensis CD36	doi.org/10.1038/srep07763
m	orf19.7606	C. albicans	Ortholog of Candida dubliniensis CD36	doi.org/10.1038/srep07763
m	orf19.7491	C. albicans	Histone acetyltransferase	doi.org/10.1038/srep07763
m	orf19.2532	C. albicans	Putative prolyl- tRNA synthetase	doi.org/10.1038/srep07763
m	orf19.18	C. albicans	Inosine monophosphate (IMP) dehydrogenase	doi.org/10.1038/srep07763
m	orf19.1037	C. albicans	Ortholog of Candida tenuis NRRL Y-1498	doi.org/10.1038/srep07763
m	orf19.6807	C. albicans	Predicted ORF in retrotransposon Tca17	doi.org/10.1038/srep07763
m	orf19.6520	C. albicans	Putative allantoate permease	doi.org/10.1038/srep07763
m	orf19.3698	C. albicans	Predicted ORF in Assemblies 19. 20 and 21; filament induced	doi.org/10.1038/srep07763
m	orf19.4056	C. albicans	DNA-binding transcription factor	doi.org/10.1038/srep07763
m	orf19.908	C. albicans	Putative protein with a predicted role in the elongation of fatty acids	doi.org/10.1038/srep07763
m	orf19.4697	C. albicans	Putative midasin	doi.org/10.1038/srep07763
m	orf19.6760	C. albicans	TOR signaling pathway component	doi.org/10.1038/srep07763
m	orf19.2686	C. albicans	Ortholog(s) have carboxypeptidase activity	doi.org/10.1038/srep07763
m	orf19.2193	C. albicans	Putative 5- phospho-ribosyl- 1(alpha)- pyrophosphate synthetase	doi.org/10.1038/srep07763
m	orf19.5376	C. albicans	Predicted ORF in Assemblies 19. 20 and 21	doi.org/10.1038/srep07763
m	orf19.4628	C. albicans	Putative cleavage and polyadenylation factor	doi.org/10.1038/srep07763
m	orf19.3050	C. albicans	Putative GTPase activator	doi.org/10.1038/srep07763
m	orf19.7049	C. albicans	Cytochrome b(5)	doi.org/10.1038/srep07763
m	orf19.1313	C. albicans	Transporter of the Pdrp/Cdrp family of the ATP- binding cassette (ABC) superfamily	doi.org/10.1038/srep07763
m	orf19.1534	C. albicans	Protein similar to S. cerevisiae Zrt3p	doi.org/10.1038/srep07763
m	orf19.1325	C. albicans	Putative gamma- glutamyltransfera se	doi.org/10.1038/srep07763
m	orf19.6317	C. albicans	5- Phosphoribosylfo rmyl glycinamidine synthetase	doi.org/10.1038/srep07763
m	orf19.155	C. albicans	Functional homolog of S. cerevisiae Ure2p	doi.org/10.1038/srep07763
m	orf19.264	C. albicans	Has domain(s) with predicted protein kinase binding activity	doi.org/10.1038/srep07763
m	orf19.1766	C. albicans	Secreted protein; fluconazole- induced	doi.org/10.1038/srep07763
m	orf19.4080	C. albicans	Ortholog(s) have ribonuclease H activity	doi.org/10.1038/srep07763
m	orf19.7494	C. albicans	cell-cycle regulated periodic mRNA expression	doi.org/10.1038/srep07763
m	orf19.3624	C. albicans	Ortholog(s) have exoribonuclease II activity	doi.org/10.1038/srep07763
m	orf19.6250	C. albicans	Ortholog(s) have eukaryotic initiation factor 4G binding	doi.org/10.1038/srep07763
m	orf19.3968	C. albicans	Biofilm- and planktonic growth-induced gene	doi.org/10.1038/srep07763
m	orf19.6046	C. albicans	Putative Anaphase- Promoting Complex/Cycloso me subunit	doi.org/10.1038/srep07763
m	orf19.7469	C. albicans	Argininosuccinat e synthase	doi.org/10.1038/srep07763
m	orf19.2020	C. albicans	Putative high- affinity major facilitator superfamily glucose transporter	doi.org/10.1038/srep07763
m	orf19.2715	C. albicans	Ortholog(s) have DNA-directed RNA polymerase activity	doi.org/10.1038/srep07763
m	orf19.6442	C. albicans	Protein similar to S. cerevisiae Prp8p	doi.org/10.1038/srep07763
m	orf19.1054	C. albicans	Ortholog(s) have structural constituent of nuclear pore activity	doi.org/10.1038/srep07763
m	orf19.5046	C. albicans	Protein that acts in prenylation	doi.org/10.1038/srep07763
m	orf19.3608	C. albicans	Ortholog(s) have DNA insertion or deletion binding	doi.org/10.1038/srep07763
m	orf19.510	C. albicans	Ortholog of C. parapsilosis CDC317	doi.org/10.1038/srep07763
m	orf19.5758	C. albicans	Putative protein phosphatase of the Type 1 family (serine/threonine -specific)	doi.org/10.1038/srep07763
m	orf19.4451	C. albicans	Putative translation elongation factor	doi.org/10.1038/srep07763
m	orf19.6527	C. albicans	Predicted ORF in Assemblies 19. 20 and 21	doi.org/10.1038/srep07763
m	orf19.3505	C. albicans	Ortholog(s) have role in TOR signaling cascade	doi.org/10.1038/srep07763
m	orf19.1223	C. albicans	Essential serine/threonine protein kinase involved in mitotic spindle formation and cytokinesis	doi.org/10.1038/srep07763
m	orf19.7215	C. albicans	Ortholog(s) have snoRNA binding activity	doi.org/10.1038/srep07763
m	orf19.5224	C. albicans	Putative serine/threonine protein kinase	doi.org/10.1038/srep07763
m	orf19.3793	C. albicans	Putative protein of unknown function	doi.org/10.1038/srep07763
m	orf19.3225	C. albicans	Putative sensor/transport er protein with a predicted role in cell wall biogenesis	doi.org/10.1038/srep07763
m	orf19.6967	C. albicans	Putative vesicular transport protein	doi.org/10.1038/srep07763
m	orf19.6589	C. albicans	Putative ortholog of S. cerevisiae Ssf2 and Ssf1	doi.org/10.1038/srep07763
m	orf19.874	C. albicans	Hap43p- repressed gene	doi.org/10.1038/srep07763
m	orf19.3775	C. albicans	MAP kinase kinase kinase (MAPKKK) that regulates Hog1p activation and signaling	doi.org/10.1038/srep07763
m	orf19.6905	C. albicans	Ortholog of S. cerevisiae : YNL011C	doi.org/10.1038/srep07763
m	orf19.302	C. albicans	Ortholog(s) have Rab guanyl- nucleotide exchange factor activity	doi.org/10.1038/srep07763
m	orf19.854	C. albicans	Putative gamma- aminobutyrate (GABA) transaminase	doi.org/10.1038/srep07763
m	orf19.1776	C. albicans	Ortholog(s) have role in coenzyme A biosynthetic process	doi.org/10.1038/srep07763
m	orf19.3780	C. albicans	Protein likely to be essential for growth	doi.org/10.1038/srep07763
m	orf19.2926	C. albicans	Ortholog(s) have 5'-3' exonuclease activity	doi.org/10.1038/srep07763
m	orf19.2382	C. albicans	Protein similar to isoleucyl-tRNA synthetase	doi.org/10.1038/srep07763
m	orf19.7500	C. albicans	Putative peroxisomal ABC family transporter	doi.org/10.1038/srep07763
m	orf19.1734	C. albicans	Putative ATPase and nucleosome spacing factor	doi.org/10.1038/srep07763
m	orf19.1666	C. albicans	Predicted ORF in Assemblies 19. 20 and 21	doi.org/10.1038/srep07763
m	orf19.1311	C. albicans	Ortholog(s) have role in ascospore wall assembly	doi.org/10.1038/srep07763
m	orf19.6556	C. albicans	Protein of unknown function; late- stage biofilm- induced gene	doi.org/10.1038/srep07763
m	orf19.1825	C. albicans	Protein of unknown function	doi.org/10.1038/srep07763
m	orf19.3643	C. albicans	Hap43p- repressed gene	doi.org/10.1038/srep07763
m	orf19.4950	C. albicans	Ankyrin-repeat protein	doi.org/10.1038/srep07763
m	orf19.6066	C. albicans	Ortholog(s) have endosome. integral to mitochondrial outer membrane. lipid particle localization	doi.org/10.1038/srep07763
m	orf19.4649	C. albicans	Putative transcription factor with zinc cluster DNA- binding motif	doi.org/10.1038/srep07763
m	orf19.7030	C. albicans	Beta-glucan associated ser/thr rich cell- wall protein with a role in cell wall structure	doi.org/10.1038/srep07763
m	orf19.7384	C. albicans	Putative GTPase	doi.org/10.1038/srep07763
m	orf19.6853	C. albicans	Ortholog of C. parapsilosis CDC317	doi.org/10.1038/srep07763
m	orf19.5026	C. albicans	Putative transcription factor with zinc finger DNA- binding motif	doi.org/10.1038/srep07763
m	orf19.6008	C. albicans	Predicted ORF in Assemblies 19. 20 and 21	doi.org/10.1038/srep07763
m	orf19.915	C. albicans	Ortholog of Candida albicans WO-1 : CAWG_01960	doi.org/10.1038/srep07763
m	orf19.6789	C. albicans	Hap43p-induced gene	doi.org/10.1038/srep07763
m	orf19.2765	C. albicans	Adhesin-like cell wall protein	doi.org/10.1038/srep07763
m	orf19.5859	C. albicans	Putative allantoate permease	doi.org/10.1038/srep07763
m	orf19.1589	C. albicans	Putative DNA- binding transcription factor	doi.org/10.1038/srep07763
m	orf19.3159	C. albicans	Putative snoRNA- binding protein	doi.org/10.1038/srep07763
m	orf19.1523	C. albicans	Putative oxidoreductase	doi.org/10.1038/srep07763
m	orf19.6271	C. albicans	Ortholog(s) have role in mRNA splicing. via spliceosome and nucleus. transcriptionally active chromatin localization	doi.org/10.1038/srep07763
m	orf19.7433	C. albicans	Ortholog(s) have nucleocytoplasmi c transporter activity. structural constituent of nuclear pore activity	doi.org/10.1038/srep07763
m	orf19.4618	C. albicans	Putative fructose- bisphosphate aldolase	doi.org/10.1038/srep07763
m	orf19.4866	C. albicans	VH1 family MAPK phosphatase	doi.org/10.1038/srep07763
m	orf19.488	C. albicans	Nuclear export protein	doi.org/10.1038/srep07763
m	orf19.6706	C. albicans	Protein similar to S. cerevisiae Gyp7p (GTPase- activating protein for Ypt1p)	doi.org/10.1038/srep07763
m	orf19.7006	C. albicans	Ortholog(s) have role in reciprocal meiotic recombination	doi.org/10.1038/srep07763
m	orf19.5100	C. albicans	Vacuolar membrane transporte	doi.org/10.1038/srep07763
m	orf19.2911	C. albicans	Predicted subunit of the exocyst complex. involved in exocytosis	doi.org/10.1038/srep07763
m	orf19.3073	C. albicans	Protein of unknown function	doi.org/10.1038/srep07763
m	orf19.6070	C. albicans	Putative sodium transporte	doi.org/10.1038/srep07763
m	orf19.3970	C. albicans	Predicted ORF in Assemblies 19. 20 and 21	doi.org/10.1038/srep07763
m	orf19.6592	C. albicans	Predicted membrane transporte	doi.org/10.1038/srep07763
m	orf19.5393	C. albicans	Putative cysteine sulfinate decarboxylase	doi.org/10.1038/srep07763
m	orf19.949	C. albicans	Ortholog of C. parapsilosis CDC317	doi.org/10.1038/srep07763
m	orf19.3969	C. albicans	Probable transcription factor required for filamentous growth	doi.org/10.1038/srep07763
m	orf19.6873	C. albicans	Small 40S ribosomal subunit protein	doi.org/10.1038/srep07763
m	CaalfMp07	C. albicans	Subunit 8 of the F0 sector of mitochondrial F1F0 ATP synthase	doi.org/10.1038/srep07763
m	orf19.4152	C. albicans	Translation elongation factor 3	doi.org/10.1038/srep07763
m	orf19.2752	C. albicans	Putative transcription factor with zinc finger DNA-binding motif	doi.org/10.1038/srep07763
m	orf19.2500	C. albicans	Has domain(s) with predicted transferase activity and role in biosynthetic process	doi.org/10.1038/srep07763
m	orf19.644	C. albicans	Putative glucose transporter of the major facilitator superfamily	doi.org/10.1038/srep07763
m	orf19.3029	C. albicans	Ortholog(s) have 3- hydroxyisobutyry l-CoA hydrolase activity and mitochondrion localization	doi.org/10.1038/srep07763
m	orf19.6604	C. albicans	Predicted ORF in Assemblies 19. 20 and 2	doi.org/10.1038/srep07763
m	orf19.905	C. albicans	Protein similar to S. cerevisiae Avt7p	doi.org/10.1038/srep07763
m	orf19.829	C. albicans	Protein kinase involved in growth control	doi.org/10.1038/srep07763
m	orf19.1828	C. albicans	Protein similar to S. cerevisiae Bud16p	doi.org/10.1038/srep07763
m	orf19.610	C. albicans	bHLH transcriptional regulator required for white-phase cell type	doi.org/10.1038/srep07763
m	orf19.4748	C. albicans	Putative U2B'' component of the U2 snRNP	doi.org/10.1038/srep07763
m	orf19.4456	C. albicans	Putative amino acid permease	doi.org/10.1038/srep07763
m	orf19.5967	C. albicans	Protein lacking an ortholog in S. cerevisiae; transposon mutation affects filamentous growth	doi.org/10.1038/srep07763
m	orf19.7381	C. albicans	Zinc-finger transcription factor involved in regulation of adhesion genes	doi.org/10.1038/srep07763
m	orf19.3312	C. albicans	Ortholog(s) have mitochondrion localization	doi.org/10.1038/srep07763
m	orf19.5716	C. albicans	Secreted aspartyl proteinase	doi.org/10.1038/srep07763
m	orf19.1669	C. albicans	Similar to S. cerevisiae Afg3p. a subunit of the mitochondrial inner membrane m-AAA protease	doi.org/10.1038/srep07763
m	orf19.552	C. albicans	Predicted ORF in Assemblies 19. 20 and 21	doi.org/10.1038/srep07763
m	orf19.2455	C. albicans	Ortholog(s) have gamma- glutamyltransfera se activity	doi.org/10.1038/srep07763
m	orf19.1078	C. albicans	Putative alanine glyoxylate aminotransferase	doi.org/10.1038/srep07763
m	orf19.433	C. albicans	Ortholog(s) have Rab guanyl- nucleotide exchange factor activity	doi.org/10.1038/srep07763
m	orf19.4430	C. albicans	Ortholog(s) have ubiquitin binding activity	doi.org/10.1038/srep07763
m	orf19.1563	C. albicans	Ortholog(s) have role in fungal- type cell wall organization and endoplasmic reticulum localization	doi.org/10.1038/srep07763
m	orf19.1042	C. albicans	Mitochondrial outer membrane porin	doi.org/10.1038/srep07763
m	orf19.3635	C. albicans	Ortholog of C. parapsilosis CDC317	doi.org/10.1038/srep07763
m	orf19.5798	C. albicans	DNA ligase	doi.org/10.1038/srep07763
m	orf19.5286	C. albicans	Putative flavodoxin	doi.org/10.1038/srep07763
m	orf19.1680	C. albicans	Subunit of vacuolar H+- ATPase	doi.org/10.1038/srep07763
m	orf19.6810	C. albicans	Ortholog(s) have protein serine/threonine phosphatase activity	doi.org/10.1038/srep07763
m	orf19.2449	C. albicans	Putative adhesin- like protein; macrophage- induced gene	doi.org/10.1038/srep07763
m	orf19.7363	C. albicans	Protein of beta- 1.6-glucan synthesis	doi.org/10.1038/srep07763
m	orf19.4988	C. albicans	Predicted ORF in Assemblies 19. 20 and 21	doi.org/10.1038/srep07763
m	orf19.4412	C. albicans	Ortholog(s) have DNA-directed DNA polymerase activity	doi.org/10.1038/srep07763
m	orf19.1805	C. albicans	Ortholog(s) have protein binding. bridging activity	doi.org/10.1038/srep07763
m	orf19.3476	C. albicans	Ortholog(s) have protein serine/threonine kinase activity	doi.org/10.1038/srep07763
m	orf19.2479	C. albicans	Putative gamma- aminobutyric acid/polyamine permease	doi.org/10.1038/srep07763
m	orf19.2360	C. albicans	Putative bifunctional carbamoylphosp hate synthetase- aspartate transcarbamylase	doi.org/10.1038/srep07763
m	orf19.1240	C. albicans	Ortholog of S. cerevisiae : YPR117W	doi.org/10.1038/srep07763
m	orf19.6230	C. albicans	Ortholog(s) have enzyme regulator activity. m7G(5')pppN diphosphatase activity	doi.org/10.1038/srep07763
m	orf19.1389	C. albicans	Ortholog(s) have poly(A) RNA binding activity	doi.org/10.1038/srep07763
m	orf19.1166	C. albicans	Protein similar to S. cerevisiae Ede1p. which is involved in endocytosis	doi.org/10.1038/srep07763
m	orf19.6402	C. albicans	Cystathionine gamma-lyase	doi.org/10.1038/srep07763
m	orf19.3213	C. albicans	Ortholog of S. cerevisiae : JIP4	doi.org/10.1038/srep07763
m	orf19.2344	C. albicans	Putative heat shock protein	doi.org/10.1038/srep07763
m	orf19.645.1	C. albicans	Has domain(s) with predicted proton- transporting ATPase activity	doi.org/10.1038/srep07763
m	orf19.3836	C. albicans	Ortholog(s) have cytoplasm localization	doi.org/10.1038/srep07763
m	orf19.1959	C. albicans	Ortholog(s) have ubiquitin-specific protease activity	doi.org/10.1038/srep07763
m	orf19.5070	C. albicans	Similar to cell- wall mannoproteins	doi.org/10.1038/srep07763
m	orf19.4643	C. albicans	Ortholog of Candida dubliniensis CD36	doi.org/10.1038/srep07763
m	orf19.1664	C. albicans	Protein of unknown function	doi.org/10.1038/srep07763
m	orf19.4380.1	C. albicans	Ortholog(s) have role in mitochondrial genome maintenance and integral to mitochondrial inner membrane localization	doi.org/10.1038/srep07763
m	orf19.7555	C. albicans	Ortholog of Candida albicans WO-1 : CAWG_02247	doi.org/10.1038/srep07763
m	orf19.4927	C. albicans	Formin; role in cytoskeletal organization. cell polarity; role in systemic virulence in mouse	doi.org/10.1038/srep07763
m	orf19.3444	C. albicans	Predicted membrane transporter. member of the drug:proton antiporter	doi.org/10.1038/srep07763
m	orf19.5759	C. albicans	Protein similar to S. cerevisiae Snq2p transporte	doi.org/10.1038/srep07763
m	orf19.2476	C. albicans	Ortholog(s) have histone demethylase activity (H3- trimethyl-K4 specific) activity	doi.org/10.1038/srep07763
m	orf19.6404	C. albicans	Putative glutathione synthase	doi.org/10.1038/srep07763
m	orf19.6952	C. albicans	Ortholog(s) have DNA binding. chromatin binding. histone deacetylase activity	doi.org/10.1038/srep07763
m	orf19.5107	C. albicans	Protein with similarity to S. cerevisiae Not5p	doi.org/10.1038/srep07763
m	orf19.6975	C. albicans	Ribosome- associated protein	doi.org/10.1038/srep07763
m	orf19.3305	C. albicans	Putative transcription factor with zinc cluster DNA- binding motif	doi.org/10.1038/srep07763
m	orf19.4230	C. albicans	20S proteasome subunit (beta7)	doi.org/10.1038/srep07763
m	orf19.6818	C. albicans	Ortholog(s) have cytosol. mitochondrion localization	doi.org/10.1038/srep07763
m	orf19.4726	C. albicans	Ortholog(s) have calcium ion binding enzyme activator activity	doi.org/10.1038/srep07763
m	orf19.5049	C. albicans	Putative U3- containing 90S preribosome processome complex subunit	doi.org/10.1038/srep07763
m	orf19.5947	C. albicans	Putative guanine nucleotide exchange factor (GEF)	doi.org/10.1038/srep07763
m	orf19.3815	C. albicans	Has domain(s) with predicted ubiquitin thiolesterase activity	doi.org/10.1038/srep07763
m	orf19.513	C. albicans	Protein with a DNA-binding domain	doi.org/10.1038/srep07763
m	orf19.1862	C. albicans	Possible stress protein	doi.org/10.1038/srep07763
m	orf19.4553	C. albicans	Ortholog of C. parapsilosis CDC317	doi.org/10.1038/srep07763
m	orf19.4119	C. albicans	Protein similar to S. cerevisiae sporulation protein	doi.org/10.1038/srep07763
m	orf19.742	C. albicans	Putative aldehyde dehydrogenase	doi.org/10.1038/srep07763
m	orf19.2501	C. albicans	Protein involved in heme uptake	doi.org/10.1038/srep07763
m	orf19.1295	C. albicans	Putative tRNA- Val synthetase	doi.org/10.1038/srep07763
m	orf19.1964	C. albicans	Putative protein of unknown function	doi.org/10.1038/srep07763
m	orf19.3247	C. albicans	Putative ortholog of S. cerevisiae Laa1p	doi.org/10.1038/srep07763
m	orf19.1536	C. albicans	Putative vacuolar transporter	doi.org/10.1038/srep07763
m	orf19.4591	C. albicans	Major carnitine acetyl transferase localized in peroxisomes and mitochondria	doi.org/10.1038/srep07763
m	orf19.3728	C. albicans	Ortholog(s) have protein phosphatase 1 binding. protein phosphatase type 1 regulator activity	doi.org/10.1038/srep07763
m	orf19.675	C. albicans	Putative cell wall protein; induced in core stress response and core caspofungin response	doi.org/10.1038/srep07763
m	orf19.649	C. albicans	Ortholog of C. parapsilosis CDC317	doi.org/10.1038/srep07763
m	orf19.6305	C. albicans	Hydroxytrimethyl lysine aldolase	doi.org/10.1038/srep07763
m	orf19.2747	C. albicans	Transcriptional repressor involved in the regulation of glucose transporter genes	doi.org/10.1038/srep07763
m	orf19.3813	C. albicans	Ortholog of C. parapsilosis CDC317	doi.org/10.1038/srep07763
m	orf19.6601	C. albicans	Biofilm-induced gene	doi.org/10.1038/srep07763
m	orf19.2772	C. albicans	Histone deacetylase	doi.org/10.1038/srep07763
m	orf19.5225	C. albicans	Ortholog of Candida albicans WO-1 : CAWG_00201	doi.org/10.1038/srep07763
m	orf19.5752	C. albicans	Ortholog(s) have ubiquitin-protein ligase activity	doi.org/10.1038/srep07763
m	orf19.3027	C. albicans	Ortholog(s) have DNA translocase activity	doi.org/10.1038/srep07763
m	orf19.1843	C. albicans	Putative glucosyltransfera se involved in cell wall mannan biosynthesis	doi.org/10.1038/srep07763
m	orf19.422	C. albicans	Putative transcription factor	doi.org/10.1038/srep07763
m	orf19.2281	C. albicans	Has domain(s) with predicted CoA-transferase activity and role in ketone body catabolic process	doi.org/10.1038/srep07763
m	orf19.5917.3	C. albicans	Ortholog(s) have RNA binding activity	doi.org/10.1038/srep07763
m	orf19.6254	C. albicans	Ortholog(s) have adenine nucleotide transmembrane transporter activity	doi.org/10.1038/srep07763
m	orf19.4405	C. albicans	Putative dual specificity protein phosphatase	doi.org/10.1038/srep07763
m	orf19.5279	C. albicans	Ortholog(s) have structural constituent of ribosome activity	doi.org/10.1038/srep07763
m	orf19.5121	C. albicans	Oligopeptide transporter	doi.org/10.1038/srep07763
m	orf19.1314	C. albicans	Planktonic growth-induced gene	doi.org/10.1038/srep07763
m	orf19.6506	C. albicans	Ortholog(s) have role in histone deacetylation	doi.org/10.1038/srep07763
m	orf19.5921	C. albicans	Ortholog of C. parapsilosis CDC317	doi.org/10.1038/srep07763
m	orf19.1229	C. albicans	Ortholog(s) have importin-alpha export receptor activity	doi.org/10.1038/srep07763
m	orf19.3628	C. albicans	Putative NEDD4 family E3 ubiquitin ligase	doi.org/10.1038/srep07763
m	orf19.1539	C. albicans	Predicted ORF in Assemblies 19. 20 and 21	doi.org/10.1038/srep07763
m	orf19.6918	C. albicans	Hap43p-induced gene	doi.org/10.1038/srep07763
m	orf19.1648	C. albicans	Putative DNA double-strand break repair factor	doi.org/10.1038/srep07763
m	orf19.1526	C. albicans	Protein involved in transcriptional regulation	doi.org/10.1038/srep07763
m	orf19.5575	C. albicans	Ortholog(s) have role in protein import into peroxisome matrix and peroxisomal membrane localization	doi.org/10.1038/srep07763
m	orf19.6877	C. albicans	Putative peptide:N- glycanase	doi.org/10.1038/srep07763
m	orf19.4147	C. albicans	Glutathione reductase	doi.org/10.1038/srep07763
m	orf19.3232	C. albicans	Putative transporter	doi.org/10.1038/srep07763
m	orf19.985	C. albicans	Ortholog(s) have endoplasmic reticulum. ribosome localization	doi.org/10.1038/srep07763
m	orf19.2356	C. albicans	Zinc finger transcription factor	doi.org/10.1038/srep07763
m	orf19.7089	C. albicans	Putative secretory pathway P-type Ca2+/Mn2+- ATPase	doi.org/10.1038/srep07763
m	orf19.1945	C. albicans	Inositolphosphor ylceramide (IPC) synthase	doi.org/10.1038/srep07763
m	orf19.3417	C. albicans	Putative endo- 1.3-beta- glucanase	doi.org/10.1038/srep07763
m	orf19.6791	C. albicans	Putative histone H3	doi.org/10.1038/srep07763
m	orf19.2959.1	C. albicans	Gene induced by hypoxia and ketoconazole	doi.org/10.1038/srep07763
m	orf19.6025	C. albicans	Ortholog(s) have N- acetylglucosamin yldiphosphodolic hol N- acetylglucosamin yltransferase activity	doi.org/10.1038/srep07763
m	orf19.4315	C. albicans	Ortholog(s) have Rab GTPase activator activity	doi.org/10.1038/srep07763
m	orf19.5901	C. albicans	Protein kinase C	doi.org/10.1038/srep07763
m	orf19.568	C. albicans	Putative S- adenosylmethion ine decarboxylase	doi.org/10.1038/srep07763
m	orf19.4003	C. albicans	Protein interacting with Sec20p	doi.org/10.1038/srep07763
m	orf19.6804	C. albicans	Ortholog(s) have signal sequence binding activity	doi.org/10.1038/srep07763
m	orf19.2258	C. albicans	Ortholog of C. parapsilosis CDC317	doi.org/10.1038/srep07763
m	orf19.3282	C. albicans	Beta-mannosyltransferase	doi.org/10.1038/srep07763
m	orf19.3048	C. albicans	Predicted ORF in Assemblies 19. 20 and 21	doi.org/10.1038/srep07763
m	orf19.1481	C. albicans	Predicted ORF in Assemblies 19. 20 and 21	doi.org/10.1038/srep07763
m	orf19.3359	C. albicans	Putative chromatin- remodeling enzyme complex protein	doi.org/10.1038/srep07763
m	orf19.2792	C. albicans	Ortholog(s) have lipid binding activity and cellular bud membrane. endoplasmic reticulum localization	doi.org/10.1038/srep07763
m	orf19.7577	C. albicans	Putative mRNA maturation factor	doi.org/10.1038/srep07763
m	orf19.2007	C. albicans	Ortholog(s) have role in Golgi to vacuole transport	doi.org/10.1038/srep07763
m	orf19.7166	C. albicans	Predicted ORF in Assemblies 19. 20 and 21	doi.org/10.1038/srep07763
m	orf19.7071	C. albicans	Protein similar to phosphate transporters	doi.org/10.1038/srep07763
m	orf19.338	C. albicans	Putative protein of unknown function; stationary phase enriched protein	doi.org/10.1038/srep07763
m	orf19.7565	C. albicans	Putative high- affinity glutamine permease	doi.org/10.1038/srep07763
m	orf19.1002	C. albicans	Hap43p- repressed gene	doi.org/10.1038/srep07763
m	orf19.269	C. albicans	Seryl-tRNA synthetase	doi.org/10.1038/srep07763
m	orf19.4764	C. albicans	Ortholog(s) have poly(A)-specific ribonuclease activity	doi.org/10.1038/srep07763
m	orf19.6237	C. albicans	G-protein of RAC subfamily	doi.org/10.1038/srep07763
m	orf19.7552	C. albicans	Putative U3- containing small subunit processome complex protein	doi.org/10.1038/srep07763
m	CNAG_0 6164	C. neoformans	hypothetical protein	doi.org/10.1038/srep07763
m	CNAG_0 3379	C. neoformans	n- acetyltransfera se 5	doi.org/10.1038/srep07763
m	CNAG_0 3382	C. neoformans	hypothetical protein	doi.org/10.1038/srep07763
m	CNAG_0 6220	C. neoformans	allergen	doi.org/10.1038/srep07763
m	CNAG_0 2724	C. neoformans	hypothetical protein	doi.org/10.1038/srep07763
m	CNAG_0 6101	C. neoformans	eukaryotic ADP/ATP carrier	doi.org/10.1038/srep07763
m	CNAG_0 3667	C. neoformans	hypothetical protein	doi.org/10.1038/srep07763
m	CNAG_0 1052	C. neoformans	hypothetical protein	doi.org/10.1038/srep07763
m	CNAG_0 1743	C. neoformans	hypothetical protein	doi.org/10.1038/srep07763
m	CNAG_0 6646	C. neoformans	ypt interacting protein	doi.org/10.1038/srep07763
m	CNAG_0 2843	C. neoformans	hypothetical protein	doi.org/10.1038/srep07763
m	CNAG_0 6125	C. neoformans	translation elongation factor 1 alpha	doi.org/10.1038/srep07763
m	CNAG_0 3739	C. neoformans	ribosomal L10 protein	doi.org/10.1038/srep07763
m	CNAG_0 2182	C. neoformans	D-lactaldehyde dehydrogenase	doi.org/10.1038/srep07763
m	CNAG_0 3818	C. neoformans	two- component response regulator	doi.org/10.1038/srep07763
m	CNAG_0 1753	C. neoformans	hypothetical protein	doi.org/10.1038/srep07763
m	CNAG_0 5678	C. neoformans	membrane protein	doi.org/10.1038/srep07763
m	CNAG_0 5534	C. neoformans	pyridoxal reductase	doi.org/10.1038/srep07763
m	CNAG_0 3772	C. neoformans	glucose transporter	doi.org/10.1038/srep07763
m	CNAG_0 0679	C. neoformans	hypothetical protein	doi.org/10.1038/srep07763
m	CNAG_0 5799	C. neoformans	chitin deacetylase	doi.org/10.1038/srep07763
m	CNAG_0 7319	C. neoformans	hypothetical protein	doi.org/10.1038/srep07763
m	CNAG_0 2974	C. neoformans	voltage- dependent ion- selective channel	doi.org/10.1038/srep07763
m	CNAG_0 6000	C. neoformans	glycoprotein	doi.org/10.1038/srep07763
m	CNAG_0 1920	C. neoformans	polyubiquitin	doi.org/10.1038/srep07763
m	CNAG_0 0984	C. neoformans	glucose and ribitol dehydrogenase	doi.org/10.1038/srep07763
m	CNAG_0 1150	C. neoformans	delta-12 fatty acid desaturase	doi.org/10.1038/srep07763
m	CNAG_0 0730	C. neoformans	ATP-binding cassette transporter	doi.org/10.1038/srep07763
m	CNAG_0 6381	C. neoformans	hypothetical protein	doi.org/10.1038/srep07763
m	CNAG_0 0232	C. neoformans	60s ribosomal protein l30-1	doi.org/10.1038/srep07763
m	CNAG_0 2753	C. neoformans	endoplasmic reticulum protein	doi.org/10.1038/srep07763
m	CNAG_0 0154	C. neoformans	oxidoreductase	doi.org/10.1038/srep07763
m	CNAG_0 2701	C. neoformans	hypothetical protein	doi.org/10.1038/srep07763
m	CNAG_0 4587	C. neoformans	hypothetical protein	doi.org/10.1038/srep07763
m	CNAG_0 3824	C. neoformans	phosphate transporter MIR1	doi.org/10.1038/srep07763
m	CNAG_0 5251	C. neoformans	hypothetical protein	doi.org/10.1038/srep07763
m	CNAG_0 4903	C. neoformans	hypothetical protein	doi.org/10.1038/srep07763
m	CNAG_0 7561	C. neoformans	phosphoglucon ate dehydrogenase	doi.org/10.1038/srep07763
m	CNAG_0 1960	C. neoformans	efflux protein EncT	doi.org/10.1038/srep07763
m	CNAG_0 4659	C. neoformans	pyruvate decarboxylase	doi.org/10.1038/srep07763
m	CNAG_0 2673	C. neoformans	NAD dependent epimerase/deh ydratase family protein	doi.org/10.1038/srep07763
m	CNAG_0 3002	C. neoformans	hypothetical protein	doi.org/10.1038/srep07763
m	CNAG_0 4445	C. neoformans	40S ribosomal protein S7	doi.org/10.1038/srep07763
m	CNAG_0 2359	C. neoformans	ribosomal protein S31	doi.org/10.1038/srep07763
m	CNAG_0 2748	C. neoformans	UTP-glucose-1- phosphate uridylyltransfer ase	doi.org/10.1038/srep07763
m	CNAG_0 7540	C. neoformans	hypothetical protein	doi.org/10.1038/srep07763
m	CNAG_0 2133	C. neoformans	6- phosphoglucon olactonase	doi.org/10.1038/srep07763
m	CNAG_0 4291	C. neoformans	glycosyl- hydrolase	doi.org/10.1038/srep07763
m	CNAG_0 5595	C. neoformans	hypothetical protein	doi.org/10.1038/srep07763
m	CNAG_0 2938	C. neoformans	cytochrome C oxidase subunit	doi.org/10.1038/srep07763
m	CNAG_0 2435	C. neoformans	white collar 2	doi.org/10.1038/srep07763
m	CNAG_0 6432	C. neoformans	ackA	doi.org/10.1038/srep07763
m	CNAG_0 6508	C. neoformans	glucan synthase	doi.org/10.1038/srep07763
m	CNAG_0 3084	C. neoformans	endoribonucle ase L-PSP	doi.org/10.1038/srep07763
m	CNAG_0 4459	C. neoformans	hypothetical protein	doi.org/10.1038/srep07763
m	CNAG_0 5872	C. neoformans	endopeptidase	doi.org/10.1038/srep07763
m	CNAG_0 4531	C. neoformans	enoyl-CoA hydratase	doi.org/10.1038/srep07763
m	CNAG_0 2860	C. neoformans	endo-1.3(4)- beta-glucanase	doi.org/10.1038/srep07763
m	CNAG_0 2575	C. neoformans	RAB small monomeric GTPase	doi.org/10.1038/srep07763
m	CNAG_0 3040	C. neoformans	transketolase	doi.org/10.1038/srep07763
m	CNAG_0 0799	C. neoformans	cellulase	doi.org/10.1038/srep07763
m	CNAG_0 1603	C. neoformans	hypothetical protein	doi.org/10.1038/srep07763
m	CNAG_0 4798	C. neoformans	regulatory protein cys-3	doi.org/10.1038/srep07763
m	CNAG_0 0136	C. neoformans	ubiquitin activating enzyme	doi.org/10.1038/srep07763
m	CNAG_0 1181	C. neoformans	ribosomal chaperone	doi.org/10.1038/srep07763
m	CNAG_0 2924	C. neoformans	histone H1	doi.org/10.1038/srep07763
m	CNAG_0 2257	C. neoformans	GTP-binding nuclear protein GSP1/Ran	doi.org/10.1038/srep07763
m	CNAG_0 3666	C. neoformans	acyl-CoA dehydrogenase	doi.org/10.1038/srep07763
m	CNAG_0 3448	C. neoformans	eukaryotic initiation factor	doi.org/10.1038/srep07763
m	CNAG_0 4004	C. neoformans	40s ribosomal protein s3ae-a	doi.org/10.1038/srep07763
m	CNAG_0 3780	C. neoformans	prcdna95	doi.org/10.1038/srep07763
m	CNAG_0 3101	C. neoformans	efflux protein EncT	doi.org/10.1038/srep07763
m	CNAG_0 6290	C. neoformans	sugar transporter	doi.org/10.1038/srep07763
m	CNAG_0 3936	C. neoformans	cytoplasmic protein	doi.org/10.1038/srep07763
m	CNAG_0 2331	C. neoformans	40S ribosomal protein S9	doi.org/10.1038/srep07763
m	CNAG_0 4625	C. neoformans	serine-type endopeptidase	doi.org/10.1038/srep07763
m	CNAG_0 5375	C. neoformans	hypothetical protein	doi.org/10.1038/srep07763
m	CNAG_0 2234	C. neoformans	60S ribosomal protein L6	doi.org/10.1038/srep07763
m	CNAG_0 5424	C. neoformans	hypothetical protein	doi.org/10.1038/srep07763
m	CNAG_0 6640	C. neoformans	carboxypeptid ase C	doi.org/10.1038/srep07763
m	CNAG_0 3024	C. neoformans	AGC-group protein kinase	doi.org/10.1038/srep07763
m	CNAG_0 4944	C. neoformans	hypothetical protein	doi.org/10.1038/srep07763
m	CNAG_0 0499	C. neoformans	carnitine/acyl carnitine carrier	doi.org/10.1038/srep07763
m	CNAG_0 1640	C. neoformans	hypothetical protein	doi.org/10.1038/srep07763
m	CNAG_0 3047	C. neoformans	hypothetical protein	doi.org/10.1038/srep07763
m	CNAG_0 7004	C. neoformans	lpd1	doi.org/10.1038/srep07763
m	CNAG_0 5653	C. neoformans	malate synthase	doi.org/10.1038/srep07763
m	CNAG_0 1204	C. neoformans	ATP synthase subunit 5	doi.org/10.1038/srep07763
m	CNAG_0 3346	C. neoformans	hypothetical protein	doi.org/10.1038/srep07763
m	CNAG_0 6372	C. neoformans	hypothetical protein	doi.org/10.1038/srep07763
m	CNAG_0 6847	C. neoformans	ribosomal protein S28e	doi.org/10.1038/srep07763
m	CNAG_0521	C. neoformans	hypothetical protein	doi.org/10.1038/srep07763
m	CNAG_0 4183	C. neoformans	hypothetical protein	doi.org/10.1038/srep07763
m	CNAG_0 2403	C. neoformans	hypothetical protein	doi.org/10.1038/srep07763
m	CNAG_0 0121	C. neoformans	glycerol-3- phosphate dehydrogenase -2	doi.org/10.1038/srep07763
m	CNAG_0 1839	C. neoformans	transcriptional elongation regulator	doi.org/10.1038/srep07763
m	CNAG_0 3769	C. neoformans	hexokinase	doi.org/10.1038/srep07763
m	CNAG_0 6114	C. neoformans	GTPase	doi.org/10.1038/srep07763
m	CNAG_0 0961	C. neoformans	hypothetical protein	doi.org/10.1038/srep07763
m	CNAG_0 4401	C. neoformans	vesicular- fusion protein	doi.org/10.1038/srep07763
m	CNAG_0 4758	C. neoformans	ammonium transporter	doi.org/10.1038/srep07763
m	CNAG_0 6583	C. neoformans	hypothetical protein	doi.org/10.1038/srep07763
m	CNAG_0 6633	C. neoformans	40s ribosomal protein s15	doi.org/10.1038/srep07763
m	CNAG_0 3502	C. neoformans	manganese resistance protein MNR2	doi.org/10.1038/srep07763
m	CNAG_0 3858	C. neoformans	hypothetical protein	doi.org/10.1038/srep07763
m	CNAG_0 1990	C. neoformans	40s ribosomal protein s5-1	doi.org/10.1038/srep07763
m	CNAG_0 2874	C. neoformans	hypothetical protein	doi.org/10.1038/srep07763
m	CNAG_0 2806	C. neoformans	zinc transporter 1	doi.org/10.1038/srep07763
m	CNAG_0 1863	C. neoformans	SNF2-family ATP dependent chromatin remodeling factor snf21	doi.org/10.1038/srep07763
m	CNAG_0 3493	C. neoformans	platelet- activating factor acetylhydrolas e	doi.org/10.1038/srep07763
m	CNAG_0 0077	C. neoformans	sulfate transporter	doi.org/10.1038/srep07763
m	CNAG_0 5909	C. neoformans	electron transporter	doi.org/10.1038/srep07763
m	CNAG_0 5626	C. neoformans	h-sco1	doi.org/10.1038/srep07763
m	CNAG_0 1890	C. neoformans	5- methyltetrahy dropteroyltrigl utamate- homocysteine S- methyltransfer ase	doi.org/10.1038/srep07763
m	CNAG_0 7329	C. neoformans	hypothetical protein	doi.org/10.1038/srep07763
m	CNAG_0 3146	C. neoformans	alpha-amylase	doi.org/10.1038/srep07763
m	CNAG_0 7570	C. neoformans	prenylated SNARE protein Ykt6p	doi.org/10.1038/srep07763
m	CNAG_0 0061	C. neoformans	citrate synthase	doi.org/10.1038/srep07763
m	CNAG_0 6301	C. neoformans	AGC/AKT protein kinase	doi.org/10.1038/srep07763
m	CNAG_0 0306	C. neoformans	hypothetical protein	doi.org/10.1038/srep07763
m	CNAG_0 6340	C. neoformans	hypothetical protein	doi.org/10.1038/srep07763
m	CNAG_0 1257	C. neoformans	aldo-keto reductase	doi.org/10.1038/srep07763
m	CNAG_0 3794	C. neoformans	endoplasmic reticulum protein	doi.org/10.1038/srep07763
m	CNAG_0 6355	C. neoformans	hypothetical protein	doi.org/10.1038/srep07763
m	CNAG_0 0656	C. neoformans	60s ribosomal protein l7	doi.org/10.1038/srep07763
m	CNAG_0 6060	C. neoformans	hypothetical protein	doi.org/10.1038/srep07763
m	CNAG_0 0075	C. neoformans	hypothetical protein	doi.org/10.1038/srep07763
m	CNAG_0 2978	C. neoformans	hypothetical protein	doi.org/10.1038/srep07763
m	CNAG_0 2377	C. neoformans	aldehyde dehydrogenase	doi.org/10.1038/srep07763
m	CNAG_0 7419	C. neoformans	hypothetical protein	doi.org/10.1038/srep07763
m	CNAG_0 2183	C. neoformans	anaphase promoting complex subunit 1	doi.org/10.1038/srep07763
m	CNAG_0 4308	C. neoformans	short chain 3- hydroxyacyl- CoA dehydrogenase	doi.org/10.1038/srep07763
m	CNAG_0 7356	C. neoformans	succinate dehydrogenase	doi.org/10.1038/srep07763
m	CNAG_0 2485	C. neoformans	ATP synthase gamma chain	doi.org/10.1038/srep07763
m	CNAG_0 1586	C. neoformans	ATP synthase	doi.org/10.1038/srep07763
m	CNAG_0 4032	C. neoformans	ATPase	doi.org/10.1038/srep07763
m	CNAG_0 7399	C. neoformans	hypothetical protein	doi.org/10.1038/srep07763
m	CNAG_0 3225	C. neoformans	malate dehydrogenase	doi.org/10.1038/srep07763
m	CNAG_0 4027	C. neoformans	hypothetical protein	doi.org/10.1038/srep07763
m	CNAG_0 0116	C. neoformans	ribosomal protein S3	doi.org/10.1038/srep07763
m	CNAG_0 7629	C. neoformans	endopolyphos phatase	doi.org/10.1038/srep07763
m	CNAG_0 2503	C. neoformans	glutathione peroxidase	doi.org/10.1038/srep07763
m	CNAG_0 4640	C. neoformans	acly protein	doi.org/10.1038/srep07763
m	CNAG_0 5309	C. neoformans	hypothetical protein	doi.org/10.1038/srep07763
m	CNAG_0 1266	C. neoformans	ATP- dependent protease La	doi.org/10.1038/srep07763
m	CNAG_0 0421	C. neoformans	hypothetical protein	doi.org/10.1038/srep07763
m	CNAG_0 4609	C. neoformans	eukaryotic translation initiation factor 2C 2	doi.org/10.1038/srep07763
m	CNAG_0 6666	C. neoformans	glycogen phosphorylase	doi.org/10.1038/srep07763
m	CNAG_0 1158	C. neoformans	splicing factor SF1	doi.org/10.1038/srep07763
m	CNAG_0 6690	C. neoformans	hypothetical protein	doi.org/10.1038/srep07763
m	CNAG_0 7676	C. neoformans	ATP- dependent RNA helicase DBP2-A	doi.org/10.1038/srep07763
m	CNAG_0 4304	C. neoformans	complex protein 1	doi.org/10.1038/srep07763
m	CNAG_0 4590	C. neoformans	hypothetical protein	doi.org/10.1038/srep07763
m	CNAG_0 0034	C. neoformans	60s ribosomal protein l9	doi.org/10.1038/srep07763
m	CNAG_0 4485	C. neoformans	long-chain- fatty-acid-CoA- ligase	doi.org/10.1038/srep07763
m	CNAG_0 0565	C. neoformans	VpsA	doi.org/10.1038/srep07763
m	CNAG_0 1693	C. neoformans	exosome complex exonuclease rrp45	doi.org/10.1038/srep07763
m	CNAG_0 5564	C. neoformans	peroxisome assembly protein per8	doi.org/10.1038/srep07763
m	CNAG_0 7506	C. neoformans	RING finger protein	doi.org/10.1038/srep07763
m	CNAG_0 3834	C. neoformans	sphingosine hydroxylase	doi.org/10.1038/srep07763
m	CNAG_0 7352	C. neoformans	hypothetical protein	doi.org/10.1038/srep07763
m	CNAG_0 3123	C. neoformans	hypothetical protein	doi.org/10.1038/srep07763
m	CNAG_0 1251	C. neoformans	ubiquitin fusion degradation protein 4	doi.org/10.1038/srep07763
m	CNAG_0 4741	C. neoformans	endosome protein	doi.org/10.1038/srep07763
m	CNAG_0 6410	C. neoformans	ATP- dependent Clp protease	doi.org/10.1038/srep07763
m	CNAG_0 3577	C. neoformans	L10e protein	doi.org/10.1038/srep07763
m	CNAG_0 2834	C. neoformans	UDP- glucose:sterol glucosyltransfe rase	doi.org/10.1038/srep07763
m	CNAG_0 3532	C. neoformans	3-beta hydroxysteroid dehydrogenase /isomerase	doi.org/10.1038/srep07763
m	CNAG_0 3249	C. neoformans	hypothetical protein	doi.org/10.1038/srep07763
m	CNAG_0 1840	C. neoformans	beta1-tubulin	doi.org/10.1038/srep07763
m	CNAG_0 1277	C. neoformans	hypothetical protein	doi.org/10.1038/srep07763
m	CNAG_0 5907	C. neoformans	pyruvate carboxylase	doi.org/10.1038/srep07763
m	CNAG_0 4306	C. neoformans	vesicle transporter SFT2B	doi.org/10.1038/srep07763
m	CNAG_0 5607	C. neoformans	cytoplasmic protein	doi.org/10.1038/srep07763
m	CNAG_0 2099	C. neoformans	fatty acid synthase beta subunit	doi.org/10.1038/srep07763
m	CNAG_0 7625	C. neoformans	plasma membrane protein	doi.org/10.1038/srep07763
m	CNAG_0 6080	C. neoformans	inositol/phosp hatidylinositol phosphatase	doi.org/10.1038/srep07763
m	CNAG_0 2180	C. neoformans	phosphate transporter	doi.org/10.1038/srep07763
m	CNAG_0 4849	C. neoformans	vacuolar protein	doi.org/10.1038/srep07763
m	CNAG_0 7347	C. neoformans	heat shock protein	doi.org/10.1038/srep07763
m	CNAG_0 2439	C. neoformans	hypothetical protein	doi.org/10.1038/srep07763
m	CNAG_0 4639	C. neoformans	hypothetical protein	doi.org/10.1038/srep07763
m	CNAG_0 7755	C. neoformans	hypothetical protein	doi.org/10.1038/srep07763
m	CNAG_0 2704	C. neoformans	hypothetical protein	doi.org/10.1038/srep07763
m	CNAG_0 7630	C. neoformans	rRNA primary transcript binding protein	doi.org/10.1038/srep07763
m	CNAG_0 2672	C. neoformans	RNA binding protein	doi.org/10.1038/srep07763
m	CNAG_0 6469	C. neoformans	phospholipid- translocating ATPase	doi.org/10.1038/srep07763
m	CNAG_0 3682	C. neoformans	macrolide- binding protein FKBP12	doi.org/10.1038/srep07763
m	CNAG_0 4678	C. neoformans	AGC/AKT protein kinase	doi.org/10.1038/srep07763
m	CNAG_0 1682	C. neoformans	mitochondrial outer membrane 72K protein	doi.org/10.1038/srep07763
m	CNAG_0 7669	C. neoformans	sorting nexin-3	doi.org/10.1038/srep07763
m	CNAG_0 4857	C. neoformans	hypothetical protein	doi.org/10.1038/srep07763
m	CNAG_0 1182	C. neoformans	cytoplasmic protein	doi.org/10.1038/srep07763
m	CNAG_0 5152	C. neoformans	phospholipid:d iacylglycerol acyltransferase	doi.org/10.1038/srep07763
m	CNAG_0 5861	C. neoformans	hypothetical protein	doi.org/10.1038/srep07763
m	CNAG_0 3266	C. neoformans	malate dehydrogenase	doi.org/10.1038/srep07763
m	CNAG_0 5236	C. neoformans	hypothetical protein	doi.org/10.1038/srep07763
m	CNAG_0 0768	C. neoformans	hypothetical protein	doi.org/10.1038/srep07763
m	CNAG_0 1601	C. neoformans	lipase	doi.org/10.1038/srep07763
m	CNAG_0 4265	C. neoformans	hypothetical protein	doi.org/10.1038/srep07763
m	CNAG_0 1087	C. neoformans	hypothetical protein	doi.org/10.1038/srep07763
m	CNAG_0 5411	C. neoformans	endoglucanase E-4	doi.org/10.1038/srep07763
m	CNAG_0 5041	C. neoformans	mitochondrial complex I subunit NDUFS8	doi.org/10.1038/srep07763
m	CNAG_0 5797	C. neoformans	5'-3' exoribonucleas e 2	doi.org/10.1038/srep07763
m	CNAG_0 5725	C. neoformans	ketol-acid reductoisomer ase	doi.org/10.1038/srep07763
m	CNAG_0 3994	C. neoformans	leucine carboxyl methyltransfer ase 1	doi.org/10.1038/srep07763
m	CNAG_0 6827	C. neoformans	hypothetical protein	doi.org/10.1038/srep07763
m	CNAG_0 3387	C. neoformans	hypothetical protein	doi.org/10.1038/srep07763
m	CNAG_0 2239	C. neoformans	endopeptidase	doi.org/10.1038/srep07763
m	CNAG_0 4171	C. neoformans	hypothetical protein	doi.org/10.1038/srep07763
m	CNAG_0 1973	C. neoformans	C2H2 zinc finger protein Zas1A	doi.org/10.1038/srep07763
m	CNAG_0 5355	C. neoformans	ubiquitin- protein ligase	doi.org/10.1038/srep07763
m	CNAG_0 0810	C. neoformans	polynucleotide kinase 3' phosphatase	doi.org/10.1038/srep07763
m	CNAG_0 1568	C. neoformans	t-complex protein 1	doi.org/10.1038/srep07763
m	CNAG_0 6097	C. neoformans	hypothetical protein	doi.org/10.1038/srep07763
m	CNAG_0 4273	C. neoformans	hypothetical protein	doi.org/10.1038/srep07763
m	CNAG_0 1795	C. neoformans	hypothetical protein	doi.org/10.1038/srep07763
m	CNAG_0 5977	C. neoformans	membrane protein	doi.org/10.1038/srep07763
m	CNAG_0 1287	C. neoformans	NADH- ubiquinone oxidoreductase 51 kDa subunit	doi.org/10.1038/srep07763
m	CNAG_0 1548	C. neoformans	DEAD box polypeptide 48	doi.org/10.1038/srep07763
m	CNAG_0 6081	C. neoformans	glucose oxidase	doi.org/10.1038/srep07763
m	CNAG_0 7667	C. neoformans	other/HAL protein kinase	doi.org/10.1038/srep07763
m	CNAG_0 3281	C. neoformans	glycine-rich RNA binding protein	doi.org/10.1038/srep07763
m	CNAG_0 1752	C. neoformans	organic acid transporter	doi.org/10.1038/srep07763
m	CNAG_0 0689	C. neoformans	beta-1.4- mannosyltrans ferase	doi.org/10.1038/srep07763
m	CNAG_0 6317	C. neoformans	hypothetical protein	doi.org/10.1038/srep07763
m	CNAG_0 6460	C. neoformans	hypothetical protein	doi.org/10.1038/srep07763
m	CNAG_0 1905	C. neoformans	serine/threoni ne protein kinase	doi.org/10.1038/srep07763
m	CNAG_0 0960	C. neoformans	pre-mRNA splicing factor	doi.org/10.1038/srep07763
m	CNAG_0 3826	C. neoformans	histone acetyltransfera se ESA1	doi.org/10.1038/srep07763
m	CNAG_0 7421	C. neoformans	hypothetical protein	doi.org/10.1038/srep07763
m	CNAG_0 7716	C. neoformans	hypothetical protein	doi.org/10.1038/srep07763
m	CNAG_0 1152	C. neoformans	40s ribosomal protein s6-b	doi.org/10.1038/srep07763
m	CNAG_0 5365	C. neoformans	ribose- phosphate pyrophosphoki nase	doi.org/10.1038/srep07763
m	CNAG_0 0337	C. neoformans	hypothetical protein	doi.org/10.1038/srep07763
m	CNAG_0 0066	C. neoformans	membrane protein	doi.org/10.1038/srep07763
m	CNAG_0 6240	C. neoformans	dolichyl- diphosphooligo saccharide- protein glycotransferas e	doi.org/10.1038/srep07763
m	CNAG_06889	C. neoformans	sodium-hydrogen antiporter	doi.org/10.1038/srep07763
m	CNAG_0 2262	C. neoformans	ATP-binding cassette transporter	doi.org/10.1038/srep07763
m	CNAG_0 3950	C. neoformans	transcription elongation factor SPT6	doi.org/10.1038/srep07763
m	CNAG_0 6600	C. neoformans	vesicular- fusion protein sec18	doi.org/10.1038/srep07763
m	CNAG_0 1124	C. neoformans	hypothetical protein	doi.org/10.1038/srep07763
m	CNAG_0 6064	C. neoformans	hypothetical protein	doi.org/10.1038/srep07763
m	CNAG_0 6884	C. neoformans	hypothetical protein	doi.org/10.1038/srep07763
m	CNAG_0 3813	C. neoformans	single-stranded DNA binding protein 12k chain	doi.org/10.1038/srep07763
m	CNAG_0 4955	C. neoformans	oxidoreductase	doi.org/10.1038/srep07763
m	CNAG_0 6732	C. neoformans	hypothetical protein	doi.org/10.1038/srep07763
m	CNAG_0 7659	C. neoformans	hypothetical protein	doi.org/10.1038/srep07763
m	CNAG_0 0469	C. neoformans	endoplasmic reticulum protein	doi.org/10.1038/srep07763
m	CNAG_0 4948	C. neoformans	tubulin beta chain	doi.org/10.1038/srep07763
m	CNAG_0 2174	C. neoformans	signal recognition particle protein	doi.org/10.1038/srep07763
m	CNAG_0 3190	C. neoformans	glucose- repressible alcohol dehydrogenase transcriptional effector	doi.org/10.1038/srep07763
m	CNAG_0 0044	C. neoformans	translation elongation factor 2	doi.org/10.1038/srep07763
m	CNAG_0 0238	C. neoformans	isoleucine- tRNA ligase	doi.org/10.1038/srep07763
m	CNAG_0 1340	C. neoformans	ATPase with bromodomain- containing protein	doi.org/10.1038/srep07763
m	CNAG_0 0249	C. neoformans	hypothetical protein	doi.org/10.1038/srep07763
m	CNAG_0 6175	C. neoformans	endopeptidase	doi.org/10.1038/srep07763
m	CNAG_0 3742	C. neoformans	transcription factor	doi.org/10.1038/srep07763
m	CNAG_0 2895	C. neoformans	dynamin GTPase	doi.org/10.1038/srep07763
m	CNAG_0 7377	C. neoformans	histone acetyltransfera se	doi.org/10.1038/srep07763
m	CNAG_0 4335	C. neoformans	phosphatidylin ositol 4-kinase	doi.org/10.1038/srep07763
m	CNAG_0 1926	C. neoformans	peroxisome targeting signal receptor	doi.org/10.1038/srep07763
m	CNAG_0 5231	C. neoformans	nuclear protein	doi.org/10.1038/srep07763
m	CNAG_0 6156	C. neoformans	hypothetical protein	doi.org/10.1038/srep07763
m	CNAG_0 5380	C. neoformans	hypothetical protein	doi.org/10.1038/srep07763
m	CNAG_0 0503	C. neoformans	hypothetical protein	doi.org/10.1038/srep07763
m	CNAG_0 4083	C. neoformans	dolichol kinase	doi.org/10.1038/srep07763
m	CNAG_0 4359	C. neoformans	prib protein	doi.org/10.1038/srep07763
m	CNAG_0 4733	C. neoformans	DNA repair protein RAD5	doi.org/10.1038/srep07763
m	CNAG_0 0673	C. neoformans	cytoplasmic protein	doi.org/10.1038/srep07763
m	CNAG_0 7619	C. neoformans	ABC transporter	doi.org/10.1038/srep07763
m	CNAG_0 3228	C. neoformans	universal stress protein	doi.org/10.1038/srep07763
m	CNAG_0 5442	C. neoformans	general RNA polymerase II transcription factor	doi.org/10.1038/srep07763
m	CNAG_0 6920	C. neoformans	ubiquitin- specific protease	doi.org/10.1038/srep07763
m	CNAG_0 3554	C. neoformans	coatomer alpha subunit	doi.org/10.1038/srep07763
m	CNAG_0 7349	C. neoformans	hypothetical protein	doi.org/10.1038/srep07763
m	CNAG_0 1731	C. neoformans	hypothetical protein	doi.org/10.1038/srep07763
m	CNAG_0 4356	C. neoformans	TPR repeat- containing protein	doi.org/10.1038/srep07763
m	CNAG_0 7400	C. neoformans	aspartate-tRNA ligase	doi.org/10.1038/srep07763
m	CNAG_0 1610	C. neoformans	DigA protein	doi.org/10.1038/srep07763
m	CNAG_0 6241	C. neoformans	acidic laccase	doi.org/10.1038/srep07763
m	CNAG_0 3168	C. neoformans	sulfite reductase	doi.org/10.1038/srep07763
m	CNAG_0 2355	C. neoformans	UDP-N-acetylglucosam ine transporter	doi.org/10.1038/srep07763
m	CNAG_0 3459	C. neoformans	t-complex protein 1	doi.org/10.1038/srep07763
m	CNAG_0 0267	C. neoformans	hypothetical protein	doi.org/10.1038/srep07763
m	CNAG_0 2240	C. neoformans	cytoplasmic protein	doi.org/10.1038/srep07763
m	CNAG_0 2175	C. neoformans	exonuclease II Exo2	doi.org/10.1038/srep07763
m	CNAG_0 3052	C. neoformans	PP2Cc protein phosphatase	doi.org/10.1038/srep07763
m	CNAG_0 5636	C. neoformans	hypothetical protein	doi.org/10.1038/srep07763
m	CNAG_0 1813	C. neoformans	mannose-1- phosphate guanylyltransfe rase	doi.org/10.1038/srep07763
m	CNAG_0 2898	C. neoformans	RNA binding protein	doi.org/10.1038/srep07763
m	CNAG_0 6186	C. neoformans	hypothetical protein	doi.org/10.1038/srep07763
m	CNAG_0 3202	C. neoformans	adenylate cyclase	doi.org/10.1038/srep07763
m	CNAG_0 5663	C. neoformans	cell wall integrity protein scw1	doi.org/10.1038/srep07763
m	CNAG_0 7775	C. neoformans	hypothetical protein	doi.org/10.1038/srep07763
m	CNAG_0 3621	C. neoformans	cyclophilin A	doi.org/10.1038/srep07763
m	CNAG_0 7688	C. neoformans	hypothetical protein	doi.org/10.1038/srep07763
m	CNAG_0 3155	C. neoformans	ENTH domain- containing protein	doi.org/10.1038/srep07763
m	CNAG_0 2912	C. neoformans	hypothetical protein	doi.org/10.1038/srep07763
m	CNAG_0 5080	C. neoformans	calcofluor white hypersensitive protein	doi.org/10.1038/srep07763
m	CNAG_0 0090	C. neoformans	hypothetical protein	doi.org/10.1038/srep07763
m	CNAG_0 3080	C. neoformans	fatty acid elongase	doi.org/10.1038/srep07763
m	CNAG_0 2467	C. neoformans	hypothetical protein	doi.org/10.1038/srep07763
m	CNAG_0 7665	C. neoformans	hypothetical protein	doi.org/10.1038/srep07763
m	CNAG_0 4796	C. neoformans	serine/threoni ne-protein phosphatase 2B catalytic subunit A1	doi.org/10.1038/srep07763
m	CNAG_0 4320	C. neoformans	polysaccharide synthase Cps1p	doi.org/10.1038/srep07763
m	CNAG_0 5196	C. neoformans	20 kda nuclear cap binding protein	doi.org/10.1038/srep07763
m	CNAG_0 3957	C. neoformans	4-nitrophenylpho sphatase	doi.org/10.1038/srep07763
m	CNAG_0 4690	C. neoformans	mitochondrial protein	doi.org/10.1038/srep07763
m	CNAG_0 1448	C. neoformans	hypothetical protein	doi.org/10.1038/srep07763
m	CNAG_0 3017	C. neoformans	hypothetical protein	doi.org/10.1038/srep07763
m	CNAG_0 2349	C. neoformans	hypothetical protein	doi.org/10.1038/srep07763
m	CNAG_0 5185	C. neoformans	hypothetical protein	doi.org/10.1038/srep07763
m	CNAG_0 2964	C. neoformans	hypothetical protein	doi.org/10.1038/srep07763
m	CNAG_0 5296	C. neoformans	metallochaper one	doi.org/10.1038/srep07763
m	CNAG_0 2095	C. neoformans	cyclin	doi.org/10.1038/srep07763
m	CNAG_0 0054	C. neoformans	hypothetical protein	doi.org/10.1038/srep07763
m	CNAG_0 5497	C. neoformans	dihydroxy-acid dehydratase	doi.org/10.1038/srep07763
m	CNAG_0 1808	C. neoformans	oxaloacetate carrier	doi.org/10.1038/srep07763
m	CNAG_0 3913	C. neoformans	hypothetical protein	doi.org/10.1038/srep07763
m	CNAG_0 6812	C. neoformans	spo14	doi.org/10.1038/srep07763
m	CNAG_0 0097	C. neoformans	itr1	doi.org/10.1038/srep07763
m	CNAG_0 0508	C. neoformans	vacuolar protein sorting- associated protein vps17	doi.org/10.1038/srep07763
m	CNAG_0 5154	C. neoformans	membrane fraction protein	doi.org/10.1038/srep07763
m	CNAG_0 2050	C. neoformans	hypothetical protein	doi.org/10.1038/srep07763
m	CNAG_0 2593	C. neoformans	hypothetical protein	doi.org/10.1038/srep07763
m	CNAG_0 3699	C. neoformans	pre-mRNA- processing ATP- dependent RNA helicase PRP5	doi.org/10.1038/srep07763
m	CNAG_0 0065	C. neoformans	ran-specific GTPase- activating protein 1	doi.org/10.1038/srep07763
m	CNAG_0 2026	C. neoformans	hypothetical protein	doi.org/10.1038/srep07763
m	CNAG_0 6740	C. neoformans	septation protein imp2	doi.org/10.1038/srep07763
m	CNAG_0 1147	C. neoformans	ARP2/3 complex 20 kDa subunit	doi.org/10.1038/srep07763
m	CNAG_0 5535	C. neoformans	hypothetical protein	doi.org/10.1038/srep07763
m	CNAG_0 7854	C. neoformans	hypothetical protein	doi.org/10.1038/srep07763
m	CNAG_0 7873	C. neoformans	MIPC synthase	doi.org/10.1038/srep07763
m	CNAG_0 2045	C. neoformans	acetoacyl-CoA synthetase	doi.org/10.1038/srep07763
m	CNAG_0 6738	C. neoformans	hypothetical protein	doi.org/10.1038/srep07763
m	CNAG_0 5033	C. neoformans	hypothetical protein	doi.org/10.1038/srep07763
m	CNAG_0 4475	C. neoformans	hypothetical protein	doi.org/10.1038/srep07763
m	CNAG_0 2566	C. neoformans	hepatocyte nuclear factor	doi.org/10.1038/srep07763
m	CNAG_0 1773	C. neoformans	hypothetical protein	doi.org/10.1038/srep07763
m	CNAG_0 7634	C. neoformans	hypothetical protein	doi.org/10.1038/srep07763
m	CNAG_0 3623	C. neoformans	short-chain dehydrogenase	doi.org/10.1038/srep07763
m	CNAG_0 6068	C. neoformans	hypothetical protein	doi.org/10.1038/srep07763
m	CNAG_0 1694	C. neoformans	hypothetical protein	doi.org/10.1038/srep07763
m	CNAG_0 2846	C. neoformans	endoplasmic reticulum protein	doi.org/10.1038/srep07763
m	CNAG_0 1376	C. neoformans	hypothetical protein	doi.org/10.1038/srep07763
m	CNAG_0 0569	C. neoformans	cyclohydrolase	doi.org/10.1038/srep07763
m	CNAG_0 5499	C. neoformans	hypothetical protein	doi.org/10.1038/srep07763
m	CNAG_0 4976	C. neoformans	zuotin	doi.org/10.1038/srep07763
m	CNAG_0 4009	C. neoformans	leucyl aminopeptidas e	doi.org/10.1038/srep07763
m	CNAG_0 3418	C. neoformans	Crm1-F1	doi.org/10.1038/srep07763
m	CNAG_0 4956	C. neoformans	high-affinity nicotinic acid transporter	doi.org/10.1038/srep07763
m	CNAG_0 5262	C. neoformans	hypothetical protein	doi.org/10.1038/srep07763
m	PADG_0 6364	P. brasiliensis	hypothetical protein	doi.org/10.1038/srep07763
m	PADG_0 8536	P. brasiliensis	conserved hypothetical protein	doi.org/10.1038/srep07763
m	PADG_0 3535	P. brasiliensis	nucleotide- binding protein	doi.org/10.1038/srep07763
m	PADG_0 7966	P. brasiliensis	ser/Thr protein phosphatase family protein	doi.org/10.1038/srep07763
m	PADG_0 2959	P. brasiliensis	predicted protein	doi.org/10.1038/srep07763
m	PADG_0 8534	P. brasiliensis	conserved hypothetical protein	doi.org/10.1038/srep07763
m	PADG_0 1121	P. brasiliensis	hypothetical protein	doi.org/10.1038/srep07763
m	PADG_0 6655	P. brasiliensis	coatomer subunit delta	doi.org/10.1038/srep07763
m	PADG_0 1377	P. brasiliensis	hypothetical protein	doi.org/10.1038/srep07763
m	PADG_0 8533	P. brasiliensis	conserved hypothetical protein	doi.org/10.1038/srep07763
m	PADG_0 5025	P. brasiliensis	60S ribosomal protein L126	doi.org/10.1038/srep07763
m	PADG_0 1551	P. brasiliensis	thioredoxin reductase	doi.org/10.1038/srep07763
m	PADG_0 2317	P. brasiliensis	conserved hypothetical protein	doi.org/10.1038/srep07763
m	PADG_0 5487	P. brasiliensis	predicted protein	doi.org/10.1038/srep07763
m	PADG_0 6001	P. brasiliensis	hypothetical protein	doi.org/10.1038/srep07763
m	PADG_0 3772	P. brasiliensis	conserved hypothetical protein	doi.org/10.1038/srep07763
m	PADG_0 5369	P. brasiliensis	cell division control protein	doi.org/10.1038/srep07763
m	PADG_0 2765	P. brasiliensis	conserved hypothetical protein	doi.org/10.1038/srep07763
m	PADG_0 2683	P. brasiliensis	hypothetical protein	doi.org/10.1038/srep07763
m	PADG_0 3293	P. brasiliensis	calcium- transporting ATPase	doi.org/10.1038/srep07763
m	PADG_0 7973	P. brasiliensis	inner membrane magnesium transporter mrs2	doi.org/10.1038/srep07763
m	PADG_0 6305	P. brasiliensis	predicted protein	doi.org/10.1038/srep07763
m	PADG_0 4711	P. brasiliensis	hypothetical protein	doi.org/10.1038/srep07763
m	PADG_0 3901	P. brasiliensis	conserved hypothetical protein	doi.org/10.1038/srep07763
m	PADG_0 4473	P. brasiliensis	DUF647 domain- containing protein	doi.org/10.1038/srep07763
m	PADG_0 5973	P. brasiliensis	conserved hypothetical protein	doi.org/10.1038/srep07763
m	PADG_0 4847	P. brasiliensis	AP-3 complex subunit sigma	doi.org/10.1038/srep07763
m	PADG_0 1891	P. brasiliensis	translation initiation factor RLI1	doi.org/10.1038/srep07763
m	PADG_0 2849	P. brasiliensis	6- methylsalicylic acid synthase	doi.org/10.1038/srep07763
m	PADG_0 1658	P. brasiliensis	conserved hypothetical protein	doi.org/10.1038/srep07763
m	PADG_0 6738	P. brasiliensis	conserved hypothetical protein	doi.org/10.1038/srep07763
m	PADG_0 1043	P. brasiliensis	pre-rRNA- processing protein esf2	doi.org/10.1038/srep07763
m	PADG_0 7940	P. brasiliensis	predicted protein	doi.org/10.1038/srep07763
m	PADG_0 6760	P. brasiliensis	predicted protein	doi.org/10.1038/srep07763
m	PADG_0 1806	P. brasiliensis	NAD- dependent histone deacetylase SIR2	doi.org/10.1038/srep07763
m	PADG_0 1010	P. brasiliensis	predicted protein	doi.org/10.1038/srep07763
m	PADG_0 5920	P. brasiliensis	predicted protein	doi.org/10.1038/srep07763
m	PADG_0 8003	P. brasiliensis	predicted protein	doi.org/10.1038/srep07763
m	PADG_0 6638	P. brasiliensis	predicted protein	doi.org/10.1038/srep07763
m	PADG_0 7021	P. brasiliensis	conserved hypothetical protein	doi.org/10.1038/srep07763
m	PADG_0 1941	P. brasiliensis	mitochondrial hypoxia responsive domain- containing protein	doi.org/10.1038/srep07763
m	PADG_0 0331	P. brasiliensis	uricase	doi.org/10.1038/srep07763
m	PADG_0 3045	P. brasiliensis	conserved hypothetical protein	doi.org/10.1038/srep07763
m	PADG_0 5474	P. brasiliensis	conserved hypothetical protein	doi.org/10.1038/srep07763
m	PADG_0 2505	P. brasiliensis	predicted protein	doi.org/10.1038/srep07763
m	PADG_0 5697	P. brasiliensis	conserved hypothetical protein	doi.org/10.1038/srep07763
m	PADG_0 4839	P. brasiliensis	conserved hypothetical protein	doi.org/10.1038/srep07763
m	PADG_0 2697	P. brasiliensis	conserved hypothetical protein	doi.org/10.1038/srep07763
m	PADG_0 2535	P. brasiliensis	conserved hypothetical protein	doi.org/10.1038/srep07763
m	PADG_0 1448	P. brasiliensis	serine/threoni ne-protein kinase ppk6	doi.org/10.1038/srep07763
m	PADG_0 0304	P. brasiliensis	conserved hypothetical protein	doi.org/10.1038/srep07763
m	PADG_0 4680	P. brasiliensis	conserved hypothetical protein	doi.org/10.1038/srep07763
m	PADG_0 1476	P. brasiliensis	conserved hypothetical protein	doi.org/10.1038/srep07763
m	PADG_0 3456	P. brasiliensis	predicted protein	doi.org/10.1038/srep07763
m	PADG_0 2822	P. brasiliensis	predicted protein	doi.org/10.1038/srep07763
m	PADG_0 7713	P. brasiliensis	predicted protein	doi.org/10.1038/srep07763
m	PADG_0 8130	P. brasiliensis	predicted protein	doi.org/10.1038/srep07763
m	PADG_0 8406	P. brasiliensis	O- acetylhomoseri ne (thiol)-lyase	doi.org/10.1038/srep07763
m	PADG_0 2125	P. brasiliensis	actin	doi.org/10.1038/srep07763
m	PADG_0 7530	P. brasiliensis	thymidylate kinase	doi.org/10.1038/srep07763
m	PADG_0 7359	P. brasiliensis	conserved hypothetical protein	doi.org/10.1038/srep07763
m	PADG_0 3871	P. brasiliensis	urease	doi.org/10.1038/srep07763
m	PADG_0 2057	P. brasiliensis	T-complex protein 1 subunit theta	doi.org/10.1038/srep07763
m	PADG_0 6592	P. brasiliensis	rapid response to glucose protein	doi.org/10.1038/srep07763
m	PADG_0 7863	P. brasiliensis	40S ribosomal protein S8	doi.org/10.1038/srep07763
m	PADG_0 6160	P. brasiliensis	eukaryotic translation initiation factor 2 subunit alpha	doi.org/10.1038/srep07763
m	PADG_0 3866	P. brasiliensis	predicted protein	doi.org/10.1038/srep07763
m	PADG_0 4922	P. brasiliensis	soluble cell wall protein	doi.org/10.1038/srep07763
m	PADG_0 3351	P. brasiliensis	glyoxal oxidase	doi.org/10.1038/srep07763
m	PADG_0 2647	P. brasiliensis	predicted protein	doi.org/10.1038/srep07763
m	PADG_0 8070	P. brasiliensis	mitochondrial carrier protein	doi.org/10.1038/srep07763
m	PADG_0 5791	P. brasiliensis	predicted protein	doi.org/10.1038/srep07763
m	PADG_0 3902	P. brasiliensis	conserved hypothetical protein	doi.org/10.1038/srep07763
m	BAS1	S. cerevisiae	Myb-related transcription factor	doi.org/10.1038/srep07763
m	DAD2	S. cerevisiae	Essential subunit of the Dam1 complex (aka DASH complex)	doi.org/10.1038/srep07763
m	CLB3	S. cerevisiae	B-type cyclin involved in cell cycle progression	doi.org/10.1038/srep07763
m	PRM4	S. cerevisiae	Pheromone- regulated protein proposed to be involved in mating	doi.org/10.1038/srep07763
m	ATG8	S. cerevisiae	Component of autophagosomes and Cvt vesicles	doi.org/10.1038/srep07763
m	PAN1	S. cerevisiae	Part of actin cytoskeleton- regulatory complex Pan1p- Sla1p-End3p. asso	doi.org/10.1038/srep07763
m	YJU2	S. cerevisiae	Essential protein required for pre- mRNA splicing	doi.org/10.1038/srep07763
m	ASH1	S. cerevisiae	Zinc-finger inhibitor of HO transcription	doi.org/10.1038/srep07763
m	YKR023 W	S. cerevisiae	Putative protein of unknown function	doi.org/10.1038/srep07763
m	TAO3	S. cerevisiae	Component of the RAM signaling network	doi.org/10.1038/srep07763
m	VCX1	S. cerevisiae	Vacuolar membrane antiporter with Ca2+/H+ and K+/H+ exchange activity	doi.org/10.1038/srep07763
m	YDR319 C	S. cerevisiae	Protein required for normal ER membrane biosynthesis	doi.org/10.1038/srep07763
m	ENT3	S. cerevisiae	Protein containing an N-terminal epsin-like domain	doi.org/10.1038/srep07763
m	RNR3	S. cerevisiae	Minor isoform of the large subunit of the RNR complex	doi.org/10.1038/srep07763
m	AVT5	S. cerevisiae	Putative transporter	doi.org/10.1038/srep07763
m	RPN9	S. cerevisiae	Non-ATPase regulatory subunit of the 26S proteasome	doi.org/10.1038/srep07763
m	PIG1	S. cerevisiae	Putative targeting subunit for the type-1 protein phosphatase Glc7p	doi.org/10.1038/srep07763
m	PCM1	S. cerevisiae	Essential N- acetylglucosamine -phosphate mutase	doi.org/10.1038/srep07763
m	CMK2	S. cerevisiae	Calmodulin- dependent protein kinase	doi.org/10.1038/srep07763
m	SWI1	S. cerevisiae	Subunit of the SWI/SNF chromatin remodeling complex	doi.org/10.1038/srep07763
m	ECM1	S. cerevisiae	Pre-ribosomal factor involved in 60S ribosomal protein subunit export	doi.org/10.1038/srep07763
m	RSM22	S. cerevisiae	Mitochondrial ribosomal protein of the small subunit	doi.org/10.1038/srep07763
m	NTR2	S. cerevisiae	Essential protein that forms a dimer with Ntr1p	doi.org/10.1038/srep07763
m	ERG25	S. cerevisiae	C-4 methyl sterol oxidase	doi.org/10.1038/srep07763
m	SLA1	S. cerevisiae	Cytoskeletal protein binding protein	doi.org/10.1038/srep07763
m	WSC4	S. cerevisiae	Transmembrane receptor	doi.org/10.1038/srep07763
m	YLR326 W	S. cerevisiae	Putative protein of unknown function	doi.org/10.1038/srep07763
m	ALE1	S. cerevisiae	Broad-specificity lysophospholipid acyltransferase	doi.org/10.1038/srep07763
m	SEN1	S. cerevisiae	Presumed helicase and subunit of the Nrd1 complex (Nrd1p-Nab3p- Sen1p)	doi.org/10.1038/srep07763
m	YJR115 W	S. cerevisiae	Putative protein of unknown function	doi.org/10.1038/srep07763
m	ELP4	S. cerevisiae	Subunit of hexameric RecA- like ATPase Elp456 Elongator subcomplex	doi.org/10.1038/srep07763
m	CDC25	S. cerevisiae	Membrane bound guanine nucleotide exchange factor	doi.org/10.1038/srep07763
m	IRA2	S. cerevisiae	GTPase-activating protein that negatively regulates RAS	doi.org/10.1038/srep07763
m	CDH1	S. cerevisiae	Activator of anaphase- promoting complex/cyclosom e (APC/C)	doi.org/10.1038/srep07763
m	FMP33	S. cerevisiae	Putative protein of unknown function	doi.org/10.1038/srep07763
m	YIP3	S. cerevisiae	Protein localized to COPII vesicles	doi.org/10.1038/srep07763
m	JJJ2	S. cerevisiae	Protein of unknown function	doi.org/10.1038/srep07763
m	YJL047C -A	S. cerevisiae	Putative protein of unknown function	doi.org/10.1038/srep07763
m	SLU7	S. cerevisiae	RNA splicing factor	doi.org/10.1038/srep07763
m	RPC53	S. cerevisiae	RNA polymerase III subunit C53	doi.org/10.1038/srep07763
m	YNL115 C	S. cerevisiae	Putative protein of unknown function	doi.org/10.1038/srep07763
m	CAX4	S. cerevisiae	Dolichyl pyrophosphate (Dol-P-P) phosphatase	doi.org/10.1038/srep07763
m	GPR1	S. cerevisiae	Plasma membrane G protein coupled receptor (GPCR)	doi.org/10.1038/srep07763
m	NMA1	S. cerevisiae	Nicotinic acid mononucleotide adenylyltransferas e	doi.org/10.1038/srep07763
m	SLD3	S. cerevisiae	Protein involved in the initiation of DNA replication	doi.org/10.1038/srep07763
m	CUE3	S. cerevisiae	Protein of unknown function	doi.org/10.1038/srep07763
m	OST6	S. cerevisiae	Subunit of the oligosaccharyltran sferase complex of the ER lumen	doi.org/10.1038/srep07763
m	PXR1	S. cerevisiae	Essential protein involved in rRNA and snoRNA maturation	doi.org/10.1038/srep07763
m	SWC4	S. cerevisiae	Component of the Swr1p complex that incorporates Htz1p into chromatin	doi.org/10.1038/srep07763
m	YGL159 W	S. cerevisiae	Putative protein of unknown function	doi.org/10.1038/srep07763
m	BOI2	S. cerevisiae	Protein implicated in polar growth	doi.org/10.1038/srep07763
m	MSC6	S. cerevisiae	Protein of unknown function	doi.org/10.1038/srep07763
m	SAF1	S. cerevisiae	F-Box protein involved in proteasome- dependent degradation of Aah1p	doi.org/10.1038/srep07763
m	ASE1	S. cerevisiae	Mitotic spindle midzone localized MAP family member	doi.org/10.1038/srep07763
m	PIF1	S. cerevisiae	DNA helicase	doi.org/10.1038/srep07763
m	EMG1	S. cerevisiae	Member of the alpha/beta knot fold methyltransferase superfamily	doi.org/10.1038/srep07763
m	SLK19	S. cerevisiae	Kinetochore- associated protein required for chromosome segregation	doi.org/10.1038/srep07763
m	ATG15	S. cerevisiae	Lipase required for lysis of autophagic bodies and Cvt bodies	doi.org/10.1038/srep07763
m	PEX12	S. cerevisiae	C3HC4-type RING- finger peroxin and E3 ubiquitin ligase	doi.org/10.1038/srep07763
m	RUB1	S. cerevisiae	Ubiquitin-like protein with similarity to mammalian NEDD8	doi.org/10.1038/srep07763
m	YNR061 C	S. cerevisiae	Putative protein of unknown function	doi.org/10.1038/srep07763
m	NUP85	S. cerevisiae	Subunit of the Nup84p subcomplex of the nuclear pore complex (NPC)	doi.org/10.1038/srep07763
m	YLR312C	S. cerevisiae	Putative protein of unknown function	doi.org/10.1038/srep07763
m	ASI3	S. cerevisiae	Putative integral membrane E3 ubiquitin ligase	doi.org/10.1038/srep07763
m	AZF1	S. cerevisiae	Zinc-finger transcription factor	doi.org/10.1038/srep07763
m	CTF19	S. cerevisiae	Outer kinetochore protein	doi.org/10.1038/srep07763
m	AKR2	S. cerevisiae	Ankyrin repeat- containing protein similar to Akr1p	doi.org/10.1038/srep07763
m	PKH3	S. cerevisiae	Protein kinase with similarity to mammalian PDK1 and yeast Pkh1p/Phk2p	doi.org/10.1038/srep07763
m	YLR063 W	S. cerevisiae	Putative S- adenosylmethioni ne-dependent methyltransferase	doi.org/10.1038/srep07763
m	NCS2	S. cerevisiae	Protein required for uridine thiolation of Lys(UUU) and Glu(UUC) tRNAs	doi.org/10.1038/srep07763
m	GOR1	S. cerevisiae	Glyoxylate reductase	doi.org/10.1038/srep07763
m	NUP60	S. cerevisiae	FG-nucleoporin component of central core of the nuclear pore complex	doi.org/10.1038/srep07763
m	ZRC1	S. cerevisiae	Vacuolar membrane zinc transporter. transports zinc from the cytosol	doi.org/10.1038/srep07763
m	ERV1	S. cerevisiae	Flavin-linked sulfhydryl oxidase of the mitochondrial IMS	doi.org/10.1038/srep07763
m	TRM5	S. cerevisiae	tRNA(m(1)G37)me thyltransferase	doi.org/10.1038/srep07763
m	TRS20	S. cerevisiae	Subunit of the transport protein particle (TRAPP) complex	doi.org/10.1038/srep07763
m	BUD2	S. cerevisiae	GTPase activating factor for Rsr1p/Bud1p	doi.org/10.1038/srep07763
m	YOL098 C	S. cerevisiae	Putative metalloprotease	doi.org/10.1038/srep07763
m	MRPL25	S. cerevisiae	Mitochondrial ribosomal protein of the large subunit	doi.org/10.1038/srep07763
m	BET5	S. cerevisiae	Component of the TRAPP (transport protein particle) complex	doi.org/10.1038/srep07763
m	PRP40	S. cerevisiae	U1 snRNP protein involved in splicing	doi.org/10.1038/srep07763
m	PUF6	S. cerevisiae	Pumilio-homology domain protein that binds the 3' UTR of ASH1 mRNA	doi.org/10.1038/srep07763
m	VAC17	S. cerevisiae	Phosphoprotein involved in vacuole inheritance	doi.org/10.1038/srep07763
m	RIM8	S. cerevisiae	Protein involved in proteolytic activation of Rim101p	doi.org/10.1038/srep07763

## Sheet: target mRNA
Target	ID	Specie / Strain	Description	Function	GO	Reference
genes matching partially structured sRNA	PADG_12520	Pb01, Pb03 and pb18	28S_ribosomal_RNA_transcript_product		F:mRNA binding; F:structural constituent of ribosome; C:Golgi apparatus; C:plasma membrane; P:translation; C:plasmodesma; C:chloroplast; C:cytosolic small ribosomal subunit; C:polysomal ribosome	doi.org/10.3390/cells8070765
genes matching partially structured sRNA	PADG_12522	Pb01, Pb03 and pb18	18S_ribosomal_RNA_transcript_product		F:mRNA binding; F:structural constituent of ribosome; C:Golgi apparatus; C:plasma membrane; P:translation; C:plasmodesma; C:chloroplast; C:cytosolic small ribosomal subunit; C:polysomal ribosome	doi.org/10.3390/cells8070765
genes matching partially structured sRNA	PABG_06173	Pb01 and Pb03	conserved hypothetical protein		F:RNA 7-methylguanosine cap binding; F:mRNA binding	doi.org/10.3390/cells8070765
genes matching partially structured sRNA	PAAG_05594	Pb01 and Pb03	probable UDP-N-acetylglucosamine--peptide N-acetylglucosaminyltransferase SEC		P:protein glycosylation; P:protein O-linked glycosylation; P:multicellular organism development; F:transferase activity; F:transferase activity, transferring glycosyl groups	doi.org/10.3390/cells8070765
genes matching partially structured sRNA	PABG_11266	Pb01 and Pb03	kinesin family protein		P:mitotic sister chromatid segregation; P:establishment of mitotic spindle orientation; F:nucleotide binding; C:condensed nuclear chromosome kinetochore; F:motor activity; F:microtubule motor activity; F:ATP binding; C:nucleus; C:cytoplasm; C:kinesin complex; C:microtubule; C:nuclear microtubule; C:cytoplasmic microtubule; P:microtubule-based movement; P:microtubule depolymerization; P:mitotic sp…	doi.org/10.3390/cells8070765
genes matching partially structured sRNA	PABG_06790	Pb01 and Pb03	cullin-1		P:ubiquitin-dependent protein catabolic process; P:protein monoubiquitination; P:apoptotic process; P:cell population proliferation; P:animal organ morphogenesis; P:protein ubiquitination; F:ligase activity; C:SCF ubiquitin ligase complex; P:SCF-dependent proteasomal ubiquitin-dependent protein catabolic process; C:cullin-RING ubiquitin ligase complex; F:ubiquitin protein ligase binding; P:protea…	doi.org/10.3390/cells8070765
genes matching partially structured sRNA	PAAG_07505	Pb01 and Pb03	glutamine amidotransferase		F:glutaminase activity; C:cytosol; P:glutamine metabolic process; P:pyridoxine metabolic process; F:transferase activity; P:vitamin B6 biosynthetic process; P:pyridoxal phosphate biosynthetic process; C:glutaminase complex	doi.org/10.3390/cells8070765
genes matching partially structured sRNA	PABG_06110	Pb01 and Pb03	glucose-inducible SAM-dependent methyltransferase Rrg1, putative		C:cellular_component; F:methyltransferase activity; F:S-adenosylmethionine-dependent methyltransferase activity; F:protein-lysine N-methyltransferase activity; F:transferase activity; P:peptidyl-lysine methylation; P:peptidyl-lysine dimethylation; P:methylation; P:positive regulation of translational termination	doi.org/10.3390/cells8070765
genes matching partially structured sRNA	PABG_06159	Pb01 and Pb03	UDP-glucose 4-epimerase 3		F:catalytic activity; F:coenzyme binding	doi.org/10.3390/cells8070765
genes matching partially structured sRNA	PABG_06075	Pb01 and Pb03	UDP-glucose,sterol transferase, putative		F:N-acetylglucosaminyldiphosphodolichol N-acetylglucosaminyltransferase activity; C:endoplasmic reticulum; P:carbohydrate metabolic process; F:transferase activity; F:transferase activity, transferring glycosyl groups; F:transferase activity, transferring hexosyl groups; F:sterol 3-beta-glucosyltransferase activity; P:lipid glycosylation; F:soladodine glucosyltransferase activity; F:brassicastero…	doi.org/10.3390/cells8070765
genes matching partially structured sRNA	PABG_02898	Pb01 and Pb03	nuclear-mitochondrial protein Rmp1, putative		F:molecular_function; C:mitochondrial inner membrane; C:cell cortex; P:biological_process; P:dsRNA transport	doi.org/10.3390/cells8070765
genes matching partially structured sRNA	PAAG_06107	Pb01 and Pb03	thiamine biosynthesis protein (Nmt1), putative		F:molecular_function; F:protein binding; C:cellular_component; P:thiamine biosynthetic process; P:thiamine diphosphate biosynthetic process	doi.org/10.3390/cells8070765
genes matching partially structured sRNA	PABG_06064	Pb01 and Pb03	choline kinase, putative		F:nucleotide binding; F:choline kinase activity; F:ethanolamine kinase activity; F:ATP binding; C:nucleus; C:cytoplasm; C:cytosol; P:lipid metabolic process; P:phosphatidylethanolamine biosynthetic process; P:phosphatidylcholine biosynthetic process; P:CDP-choline pathway; P:phospholipid biosynthetic process; F:kinase activity; P:phosphorylation; F:transferase activity; F:phosphotransferase activ…	doi.org/10.3390/cells8070765
genes matching partially structured sRNA	PABG_06968	Pb01 and Pb03	6-phosphofructo-2-kinase, putative		F:catalytic activity; F:6-phosphofructo-2-kinase activity; F:fructose-2,6-bisphosphate 2-phosphatase activity; F:ATP binding; C:cytosol; P:fructose metabolic process; P:fructose 2,6-bisphosphate metabolic process; F:kinase activity; P:phosphorylation; P:dephosphorylation; F:transferase activity; F:hydrolase activity; C:6-phosphofructo-2-kinase/fructose-2,6-biphosphatase complex; P:carbohydrate ph…	doi.org/10.3390/cells8070765
genes matching partially structured sRNA	PABG_02960	Pb01 and Pb03	mitochondrial import inner membrane translocase subunit TIM14 isoform X1		C:PAM complex, Tim23 associated import motor; F:ATPase activator activity; C:mitochondrion; C:mitochondrial inner membrane; P:visual perception; F:protein transporter activity; P:cellular response to starvation; C:membrane; C:integral component of membrane; P:regulation of lipid metabolic process; P:protein import into mitochondrial matrix; P:negative regulation of protein complex assembly; P:pos…	doi.org/10.3390/cells8070765
genes matching partially structured sRNA	PABG_06469	Pb01 and Pb03	40S ribosomal protein S30		F:structural constituent of ribosome; C:ribosome; P:translation; C:cytosolic small ribosomal subunit	doi.org/10.3390/cells8070765
genes matching partially structured sRNA	PABG_07511	Pb01 and Pb03	C2H2 transcription factor, putative		C:nuclear chromatin; F:DNA-binding transcription factor activity, RNA polymerase II-specific; F:nucleic acid binding; F:DNA binding; F:protein binding; C:nucleus; C:cytosol; F:sequence-specific DNA binding; P:positive regulation of transcription by RNA polymerase II; F:metal ion binding	doi.org/10.3390/cells8070765
genes matching partially structured sRNA	PABG_00904	Pb01 and Pb03	conserved hypothetical protein		C:membrane; C:integral component of membrane	doi.org/10.3390/cells8070765
genes matching partially structured sRNA	PAAG_00391	Pb01 and Pb03	NACHT domain protein		C:eisosome; P:eisosome assembly	doi.org/10.3390/cells8070765
genes matching partially structured sRNA	PABG_04529	Pb01 and Pb03	predicted protein		P:actin cortical patch assembly; P:endocytosis; F:myosin binding; C:actin cortical patch; C:mating projection tip; P:protein localization to actin cortical patch; P:actin cortical patch internalization; P:actin cortical patch localization	doi.org/10.3390/cells8070765
genes matching partially structured sRNA	PAAG_04310	Pb01 and Pb03	Pc21g16040		P:telomere maintenance; C:nuclear chromosome, telomeric region; F:DNA binding; F:single-stranded telomeric DNA binding	doi.org/10.3390/cells8070765
genes matching partially structured sRNA	PABG_00137	Pb01 and Pb03	transcription initiation factor TFIID subunit 2		P:G2/M transition of mitotic cell cycle; F:RNA polymerase II core promoter sequence-specific DNA binding; F:RNA polymerase III general transcription initiation factor activity; F:TFIID-class transcription factor complex binding; F:chromatin binding; F:translation initiation factor activity; F:protein binding; C:nucleus; C:nucleoplasm; C:transcription factor TFIID complex; P:DNA-templated transcri…	doi.org/10.3390/cells8070765
genes matching partially structured sRNA	PABG_00488	Pb01 and Pb03	Pc13g13460		F:molecular_function; F:aspartic-type endopeptidase activity; C:cellular_component; P:proteolysis; P:biological_process; C:membrane; C:integral component of membrane	doi.org/10.3390/cells8070765
genes matching partially structured sRNA	PABG_07153	Pb01 and Pb03	PDCD2_C domain protein, putative		C:nucleus; C:cytoplasm; P:cell population proliferation; P:maturation of SSU-rRNA; P:embryonic hemopoiesis; P:ribosomal small subunit biogenesis; F:ribosomal small subunit binding; F:metal ion binding; P:somatic stem cell division; P:oogenesis; P:regulation of cytoplasmic translation	doi.org/10.3390/cells8070765
genes matching partially structured sRNA	PABG_04889	Pb01 and Pb03	predicted protein		P:RNA methylation; C:cellular_component; P:RNA processing; P:tRNA processing; F:methyltransferase activity; F:RNA methyltransferase activity; F:transferase activity; P:tRNA methylation; F:tRNA (m5U54) methyltransferase activity; F:S-adenosylmethionine-dependent tRNA (m5U54) methyltransferase activity; P:methylation	doi.org/10.3390/cells8070765
genes matching partially structured sRNA	PAAG_00246	Pb01	IQ and HECT domain protein		F:ubiquitin-protein transferase activity; P:protein ubiquitination; F:transferase activity; F:ligase activity	doi.org/10.3390/cells8070765
genes matching partially structured sRNA	PAAG_04957	Pb01	histone-lysine N-methyltransferase SETD2		C:chromatin; P:angiogenesis; P:vasculogenesis; P:morphogenesis of a branching structure; P:neural tube closure; P:immune system process; F:protein binding; C:nucleus; C:nucleoplasm; C:chromosome; P:DNA repair; P:mismatch repair; P:chromatin organization; P:DNA-templated transcription, elongation; P:regulation of transcription, DNA-templated; P:transcription elongation from RNA polymerase II promo…	doi.org/10.3390/cells8070765
genes matching partially structured sRNA	PAAG_06938	Pb01	short-chain dehydrogenase, putative		F:oxidoreductase activity; P:oxidation-reduction process	doi.org/10.3390/cells8070765
genes matching partially structured sRNA	PAAG_02896	Pb01	nuclear localization protein, putative		C:RSC-type complex	doi.org/10.3390/cells8070765
genes matching partially structured sRNA	PAAG_03755	Pb01	primary-amine oxidase		F:copper ion binding; F:primary amine oxidase activity; P:amine metabolic process; F:oxidoreductase activity; F:metal ion binding; F:quinone binding; P:oxidation-reduction process	doi.org/10.3390/cells8070765
genes matching partially structured sRNA	PAAG_04328	Pb01	endosomal cargo receptor (Erp3), putative		C:cytoplasm; C:endoplasmic reticulum; C:endoplasmic reticulum-Golgi intermediate compartment; C:Golgi apparatus; P:intracellular protein transport; P:endoplasmic reticulum to Golgi vesicle-mediated transport; P:Golgi organization; F:protein transporter activity; C:membrane; C:integral component of membrane; C:COPII-coated ER to Golgi transport vesicle; P:wing disc development; P:regulation of pos…	doi.org/10.3390/cells8070765
genes matching partially structured sRNA	PAAG_07829	Pb01	phosphatase family protein		P:positive regulation of neurotransmitter secretion; F:nucleic acid binding; F:RNA binding; F:phosphatidylinositol-4,5-bisphosphate 5-phosphatase activity; F:endonuclease activity; F:exonuclease activity; C:cytoplasm; P:muscle contraction; P:cytoskeleton organization; P:endosome organization; P:signal transduction; P:positive regulation of necrotic cell death; C:vesicle membrane; P:gamma-aminobut…	doi.org/10.3390/cells8070765
genes matching partially structured sRNA	PABG_06394	Pb03	23S rRNA methyltransferase		P:RNA methylation; F:methyltransferase activity; C:membrane	doi.org/10.3390/cells8070765
genes matching partially structured sRNA	PABG_04716	Pb03	actin-bundling protein Sac6, putative		F:calcium ion binding; C:actin filament; P:endocytosis; C:actin cortical patch; F:protein binding, bridging; C:medial cortex; P:negative regulation of Arp2/3 complex-mediated actin nucleation; P:actin cortical patch organization; F:actin filament binding; P:actin filament network formation; P:actin cortical patch localization; C:formin-nucleated actin cable; P:formin-nucleated actin cable assembl…	doi.org/10.3390/cells8070765
genes matching partially structured sRNA	PABG_07194	Pb03	cell surface protein, putative		C:cytoplasm; C:intracellular membrane-bounded organelle; P:secondary metabolite biosynthetic process	doi.org/10.3390/cells8070765
genes matching partially structured sRNA	PABG_00324	Pb03	d-2-hydroxyglutarate dehydrogenase, mitochondrial		F:D-lactate dehydrogenase (cytochrome) activity; C:mitochondrion; P:lactate oxidation; P:respiratory electron transport chain; C:extrinsic component of cytoplasmic side of plasma membrane; F:(R)-2-hydroxyglutarate dehydrogenase activity; F:FAD binding	doi.org/10.3390/cells8070765
genes matching partially structured sRNA	PABG_03941	Pb03	DEAD box helicase involved in nonsense mediated decay, putative		F:binding; P:regulation of transcription, DNA-templated; C:intracellular organelle	doi.org/10.3390/cells8070765
genes matching partially structured sRNA	PABG_03799	Pb03	engulfment and cell motility protein 1 isoform X1		F:guanyl-nucleotide exchange factor activity; C:cytoplasm; C:plasma membrane; P:phagocytosis; P:phagocytosis, engulfment; P:cell migration; P:Rac protein signal transduction; F:SH3 domain binding; P:actin filament-based process; P:actin cytoskeleton organization; C:guanyl-nucleotide exchange factor complex; P:cell motility	doi.org/10.3390/cells8070765
genes matching partially structured sRNA	PABG_04198	Pb03	fungal specific transcription factor, putative		P:regulation of transcription, DNA-templated; C:intracellular part; F:metal ion binding	doi.org/10.3390/cells8070765
genes matching partially structured sRNA	PABG_07112	Pb03	kinesin heavy chain		F:microtubule motor activity; F:ATP binding; C:microtubule; P:microtubule-based movement; F:microtubule binding	doi.org/10.3390/cells8070765
genes matching partially structured sRNA	PABG_06447	Pb03	minichromosome maintenance protein 3		F:DNA binding; F:helicase activity; F:ATP binding; C:nucleus; P:DNA replication initiation; C:MCM complex	doi.org/10.3390/cells8070765
genes matching partially structured sRNA	PABG_05660	Pb03	peptidoglycan-binding protein LysM		F:aminopeptidase activity; P:proteolysis; F:hydrolase activity; F:manganese ion binding; F:metal ion binding	doi.org/10.3390/cells8070765
genes matching partially structured sRNA	PABG_07344	Pb03	ribosome biogenesis protein BRX1 homolog		P:ribosomal large subunit assembly; P:endonucleolytic cleavage in ITS1 upstream of 5.8S rRNA from tricistronic rRNA transcript (SSU-rRNA, 5.8S rRNA, LSU-rRNA); P:exonucleolytic trimming to generate mature 5'-end of 5.8S rRNA from tricistronic rRNA transcript (SSU-rRNA, 5.8S rRNA, LSU-rRNA); F:protein binding; C:nucleolus; F:5S rRNA binding; C:preribosome, large subunit precursor; F:rRNA primary t…	doi.org/10.3390/cells8070765
genes matching partially structured sRNA	PABG_06401	Pb03	siderophore biosynthesis protein, putative		F:transferase activity; F:transferase activity, transferring acyl groups; F:N6-hydroxylysine O-acetyltransferase activity	doi.org/10.3390/cells8070765
genes matching partially structured sRNA	PABG_02596	Pb03	sister chromatid cohesion and DNA repair protein (BimD), putative		P:mitotic sister chromatid cohesion	doi.org/10.3390/cells8070765
genes matching partially structured sRNA	PABG_02588	Pb03	sodium/bile acid cotransporter 7 isoform X2		C:plasma membrane; P:transport; C:membrane part	doi.org/10.3390/cells8070765
genes matching partially structured sRNA	PABG_02199	Pb03	trimethyllysine dioxygenase, mitochondrial		P:metabolic process; F:dioxygenase activity	doi.org/10.3390/cells8070765
genes matching partially structured sRNA	PABG_07864	Pb03	VHS domain protein		C:cell; P:intracellular protein transport; P:vesicle-mediated transport	doi.org/10.3390/cells8070765
genes matching partially structured sRNA	PADG_06525	Pb18	40S ribosomal protein S1		F:mRNA binding; F:structural constituent of ribosome; C:Golgi apparatus; C:plasma membrane; P:translation; C:plasmodesma; C:chloroplast; C:cytosolic small ribosomal subunit; C:polysomal ribosome	doi.org/10.3390/cells8070765
genes matching partially structured sRNA	PADG_08144	Pb18	cleavage and polyadenylation specificity factor subunit 2		C:nucleus; P:mRNA 3'-end processing	doi.org/10.3390/cells8070765
genes matching partially structured sRNA	PADG_02875	Pb18	coatomer subunit beta		C:Golgi membrane; F:structural molecule activity; P:intracellular protein transport; P:endoplasmic reticulum to Golgi vesicle-mediated transport; P:intra-Golgi vesicle-mediated transport; C:COPI vesicle coat	doi.org/10.3390/cells8070765
genes matching partially structured sRNA	PADG_07504	Pb18	conserved hypothetical protein		Unknown	doi.org/10.3390/cells8070765
genes matching partially structured sRNA	PADG_03868	Pb18	DNA repair protein, putative		F:hydrolase activity	doi.org/10.3390/cells8070765
genes matching partially structured sRNA	PADG_06199	Pb18	FAD binding domain-containing protein		F:monooxygenase activity; C:cellular_component; C:membrane; C:integral component of membrane; P:oxidation-reduction process; F:FAD binding	doi.org/10.3390/cells8070765
genes matching partially structured sRNA	PADG_00149	Pb18	hypothetical protein CFIO01_01043		Unknown	doi.org/10.3390/cells8070765
genes matching partially structured sRNA	PADG_06300	Pb18	leucine-rich repeat-containing protein 74B		F:nucleotide binding; F:molecular_function; F:ATP binding; C:cellular_component; P:biological_process; C:lamellipodium; P:positive regulation of cell migration; P:regulation of apoptotic process; P:barbed-end actin filament uncapping; P:positive regulation of lamellipodium organization; P:negative regulation of barbed-end actin filament capping	doi.org/10.3390/cells8070765
genes matching partially structured sRNA	PADG_07148	Pb18	midasin, putative		C:nucleus	doi.org/10.3390/cells8070765
genes matching partially structured sRNA	PADG_05893	Pb18	nucleosome assembly protein 1-like 1		C:nucleus; C:cytoplasm; P:nucleosome assembly; P:nucleosome disassembly; P:protein import into nucleus; P:budding cell bud growth; F:enzyme activator activity; F:cyclin binding; P:positive regulation of microtubule polymerization; P:positive regulation of transcription elongation from RNA polymerase II promoter; F:histone binding; F:identical protein binding; P:positive regulation of catalytic ac…	doi.org/10.3390/cells8070765
genes matching partially structured sRNA	PADG_05281	Pb18	propionyl-CoA synthetase		F:acetate-CoA ligase activity; C:integral component of membrane	doi.org/10.3390/cells8070765
genes matching partially structured sRNA	PADG_07657	Pb18	telomere length regulation protein TEL2 homolog		Unknown	doi.org/10.3390/cells8070765
genes matching partially structured sRNA	PADG_00881	Pb18	WD repeat protein		C:cell; C:cytoplasm; P:vacuolar acidification; P:regulation of Notch signaling pathway; C:endosome membrane; C:membrane; C:integral component of membrane; P:lumen formation, open tracheal system; C:RAVE complex; F:protein-containing complex binding; P:transmembrane transport; P:cellular response to calcium ion; P:cellular response to zinc ion	doi.org/10.3390/cells8070765
genes matching partially structured sRNA	PADG_01515	Pb18	zinc knuckle domain protein		F:nucleic acid binding; F:DNA binding; F:polynucleotide adenylyltransferase activity; F:zinc ion binding; C:TRAMP complex; P:polyadenylation-dependent RNA catabolic process	doi.org/10.3390/cells8070765
target mRNA of exonic sRNA	PADG_03114	Pb18	phospho-2-dehydro-3-deoxyheptonate aldolase	Protein modification	amino acid metabolic process	doi.org/10.3390/cells8070765
target mRNA of exonic sRNA	PADG_05731	Pb18	hypothetical protein	Protein modification	amino acid metabolic process	doi.org/10.3390/cells8070765
target mRNA of exonic sRNA	PADG_07241	Pb18	dihydroxy-acid dehydratase	Protein modification	amino acid metabolic process	doi.org/10.3390/cells8070765
target mRNA of exonic sRNA	PAAG_01937	Pb01	duf887 domain-containing protein	Oxidation-Reduction	biosynthetic process	doi.org/10.3390/cells8070765
target mRNA of exonic sRNA	PADG_01303	Pb18	abc transporter	Transport	biosynthetic process	doi.org/10.3390/cells8070765
target mRNA of exonic sRNA	PADG_00916 / PABG_02494 / PAAG_07153	Pb01, Pb03 and Pb18	transcription factor tfiiib complex subunit brf1 biosynthetic	DNA Metabolism or Biogenesis	biosynthetic process	doi.org/10.3390/cells8070765
target mRNA of exonic sRNA	PADG_03251	Pb18	c6 finger domain protein acr-	DNA Metabolism or Biogenesis	biosynthetic process	doi.org/10.3390/cells8070765
target mRNA of exonic sRNA	PADG_05475	Pb18	dna-directed rna polymerases and iii 145 kda polypeptide	DNA Metabolism or Biogenesis	biosynthetic process	doi.org/10.3390/cells8070765
target mRNA of exonic sRNA	PADG_11500	Pb18	fungal specific transcription	DNA Metabolism or Biogenesis	biosynthetic process	doi.org/10.3390/cells8070765
target mRNA of exonic sRNA	PABG_00984 / PAAG_03968	Pb03 and Pb18	c6 transcription	DNA Metabolism or Biogenesis	biosynthetic process	doi.org/10.3390/cells8070765
target mRNA of exonic sRNA	PABG_03356	Pb03	homeobox transcription	DNA Metabolism or Biogenesis	biosynthetic process	doi.org/10.3390/cells8070765
target mRNA of exonic sRNA	PADG_04828	Pb18	adenylosuccinate lyase	Other/Unknown	biosynthetic process	doi.org/10.3390/cells8070765
target mRNA of exonic sRNA	PAAG_01424	Pb01	iron-sulfur cluster assembly accessory protein	Other/Unknown	biosynthetic process	doi.org/10.3390/cells8070765
target mRNA of exonic sRNA	PADG_02145 / PABG_06801	Pb03 and Pb18	glycogen phosphorylase	Carbohydrate Metabolism	carbohydrate metabolic process	doi.org/10.3390/cells8070765
target mRNA of exonic sRNA	PADG_03169	Pb18	alpha-glucan synthase ags2	Carbohydrate Metabolism	carbohydrate metabolic process	doi.org/10.3390/cells8070765
target mRNA of exonic sRNA	PADG_04432	Pb18	alpha-amylase	Carbohydrate Metabolism	carbohydrate metabolic process	doi.org/10.3390/cells8070765
target mRNA of exonic sRNA	PADG_04922	Pb18	cell wall glucanase	Carbohydrate Metabolism	carbohydrate metabolic process	doi.org/10.3390/cells8070765
target mRNA of exonic sRNA	PADG_05870	Pb18	glucan synthesis regulatory protein	Carbohydrate Metabolism	carbohydrate metabolic process	doi.org/10.3390/cells8070765
target mRNA of exonic sRNA	PAAG_05962	Pb01	proteasome regulatory particle subunit	Protein modification	catabolic process	doi.org/10.3390/cells8070765
target mRNA of exonic sRNA	PADG_04419 / PABG_01064	Pb03 and Pb18	proline oxidase	Oxidation-Reduction	catabolic process	doi.org/10.3390/cells8070765
target mRNA of exonic sRNA	PADG_06799	Pb18	camk camkl kin4 protein kinase	DNA Metabolism or Biogenesis	cell division	doi.org/10.3390/cells8070765
target mRNA of exonic sRNA	PADG_07652* / PABG_06307* / PAAG_05737*	Pb01, Pb03 and Pb18	calcium calmodulin-dependent protein kinase	DNA Metabolism or Biogenesis	cytoskeleton organization	doi.org/10.3390/cells8070765
target mRNA of exonic sRNA	PADG_11268	Pb18	tyrosine recombinase -like	DNA Metabolism or Biogenesis	DNA metabolic process	doi.org/10.3390/cells8070765
target mRNA of exonic sRNA	PADG_07431	Pb18	chloroperoxidase-like protein	Oxidation-Reduction	homeostatic process	doi.org/10.3390/cells8070765
target mRNA of exonic sRNA	PADG_05080	Pb18	pyridoxamine phosphate oxidase family protein	Oxidation-Reduction	ion binding	doi.org/10.3390/cells8070765
target mRNA of exonic sRNA	PADG_01127	Pb18	rna-binding protein	Other/Unknown	ion binding	doi.org/10.3390/cells8070765
target mRNA of exonic sRNA	PADG_01476 / PAAG_06944	Pb01 and Pb18	c2h2 finger domain	Other/Unknown	ion binding	doi.org/10.3390/cells8070765
target mRNA of exonic sRNA	PADG_05603	Pb18	increased rdna silencing protein 4	Other/Unknown	ion binding	doi.org/10.3390/cells8070765
target mRNA of exonic sRNA	PAAG_12681	Pb01	hypothetical protein	Other/Unknown	ion binding	doi.org/10.3390/cells8070765
target mRNA of exonic sRNA	PADG_03535 / PABG_01859 / PAAG_01288	Pb01, Pb03 and Pb18	nucleotide binding	Transport	ion binding, ligase activity	doi.org/10.3390/cells8070765
target mRNA of exonic sRNA	PADG_02181	Pb18	had superfamily	Other/Unknown	isomerase activity	doi.org/10.3390/cells8070765
target mRNA of exonic sRNA	PAAG_12291	Pb01	camp-dependent protein kinase pathway protein	Other/Unknown	kinase activity	doi.org/10.3390/cells8070765
target mRNA of exonic sRNA	PADG_06181	Pb18	c-5 sterol desaturase	Oxidation-Reduction	lipid metabolic process	doi.org/10.3390/cells8070765
target mRNA of exonic sRNA	PADG_12430 / PABG_07295	Pb03 and Pb18	amp-binding	Lipid Metabolism	long-chain fatty acid metabolic process	doi.org/10.3390/cells8070765
target mRNA of exonic sRNA	PAAG_05378	Pb01	d-3-phosphoglycerate dehydrogenase	Oxidation-Reduction	oxidoreductase activity	doi.org/10.3390/cells8070765
target mRNA of exonic sRNA	PADG_12214	Pb18	alcohol dehydrogenase	Oxidation-Reduction	oxidoreductase activity	doi.org/10.3390/cells8070765
target mRNA of exonic sRNA	PADG_07550 / PABG_04093	Pb03 and Pb18	microsomal signal peptidase subunit	Protein modification	peptidase activity	doi.org/10.3390/cells8070765
target mRNA of exonic sRNA	PADG_03103	Pb18	phytase	Other/Unknown	phosphatase activity	doi.org/10.3390/cells8070765
target mRNA of exonic sRNA	PADG_01365	Pb18	disulfide isomerase	Protein modification	protein folding	doi.org/10.3390/cells8070765
target mRNA of exonic sRNA	PADG_04092	Pb18	peptidyl-prolyl cis-trans isomerase b	Protein modification	protein modification process	doi.org/10.3390/cells8070765
target mRNA of exonic sRNA	PADG_05011	Pb18	peptidyl-prolyl cis-trans isomerase-like 3	Protein modification	protein modification process	doi.org/10.3390/cells8070765
target mRNA of exonic sRNA	PADG_12343	Pb18	serine threonine protein kinase	DNA Metabolism or Biogenesis	regulation of transcription	doi.org/10.3390/cells8070765
target mRNA of exonic sRNA	PADG_06642	Pb18	ste ste7 protein kinase	Signaling Process	response to stress	doi.org/10.3390/cells8070765
target mRNA of exonic sRNA	PADG_06833	Pb18	ATP-dependent rna helicase drs1	Translation	ribosome biogenesis	doi.org/10.3390/cells8070765
target mRNA of exonic sRNA	PADG_11652 / PABG_01675	Pb03 and Pb18	kh domain rna binding protein	Other/Unknown	RNA binding	doi.org/10.3390/cells8070765
target mRNA of exonic sRNA	PAAG_12534	Pb01	mitochondrial 37s ribosomal protein nam9	Other/Unknown	RNA binding	doi.org/10.3390/cells8070765
target mRNA of exonic sRNA	PADG_05447	Pb18	vacuolar membrane-associated protein iml1	Signaling Process	signal transduction	doi.org/10.3390/cells8070765
target mRNA of exonic sRNA	PADG_08337*	Pb18	gtp-binding protein rhoa	Signaling Process	signal transduction	doi.org/10.3390/cells8070765
target mRNA of exonic sRNA	PADG_05560	Pb18	26s proteasome regulatory subunit rpn-1	Protein modification	small molecule metabolic process	doi.org/10.3390/cells8070765
target mRNA of exonic sRNA	PADG_00995	Pb18	ubiquitin-40s ribosomal protein s27a	Translation	translation	doi.org/10.3390/cells8070765
target mRNA of exonic sRNA	PADG_05025	Pb18	60s ribosomal protein l26	Translation	translation	doi.org/10.3390/cells8070765
target mRNA of exonic sRNA	PADG_06082	Pb18	pre-mrna splicing factor	Translation	translation	doi.org/10.3390/cells8070765
target mRNA of exonic sRNA	PADG_06160	Pb18	eukaryotic translation initiation factor 2 alpha subunit	Translation	translation	doi.org/10.3390/cells8070765
target mRNA of exonic sRNA	PADG_08605	Pb18	40s ribosomal protein s28	Translation	translation	doi.org/10.3390/cells8070765
target mRNA of exonic sRNA	PADG_01891	Pb18	translation initiation factor rli1	Translation	translation	doi.org/10.3390/cells8070765
target mRNA of exonic sRNA	PAAG_11262	Pb01	hsp7-like protein	Oxidation-Reduction	transmembrane transport	doi.org/10.3390/cells8070765
target mRNA of exonic sRNA	PADG_05084	Pb18	high a_x000E_nity copper transporter	Transport	transmembrane transport	doi.org/10.3390/cells8070765
target mRNA of exonic sRNA	PADG_06982	Pb18	ncs1 family nucleobase:cation symporter-1	Transport	transmembrane transport	doi.org/10.3390/cells8070765
target mRNA of exonic sRNA	PAAG_03058	Pb01	high-affinity methionine permease	Transport	transmembrane transport	doi.org/10.3390/cells8070765
target mRNA of exonic sRNA	PAAG_03479*	Pb01	mfs multidrug	Transport	transmembrane transport	doi.org/10.3390/cells8070765
target mRNA of exonic sRNA	PAAG_12134	Pb01	mfs drug transporter	Transport	transmembrane transport	doi.org/10.3390/cells8070765
target mRNA of exonic sRNA	PADG_08101	Pb18	mrna cleavage factor complex component pcf11	Transport	transport	doi.org/10.3390/cells8070765
target mRNA of exonic sRNA	PAAG_11682	Pb01	duf1903-domain-containing protein	Transport	transport	doi.org/10.3390/cells8070765
target mRNA of exonic sRNA	PADG_02484	Pb18	valyl-trna synthetase	Translation	tRNA metabolic process	doi.org/10.3390/cells8070765
target mRNA of exonic sRNA	PADG_06191 / PABG_06964	Pb03 and Pb18	trna isopentenyltransferase	Translation	tRNA metabolic process	doi.org/10.3390/cells8070765
target mRNA of exonic sRNA	PADG_02452	Pb18	rna polymerase rpb1 c-terminal repeat domain-containing protein	Translation	unknown	doi.org/10.3390/cells8070765
target mRNA of exonic sRNA	PADG_06522	Pb18	glycine–trna ligase	Translation	unknown	doi.org/10.3390/cells8070765
target mRNA of exonic sRNA	PADG_02317	Pb18	translation machinery-associated protein 17	Translation	unknown	doi.org/10.3390/cells8070765
target mRNA of exonic sRNA	PADG_05821	Pb18	importin	Transport	unknown	doi.org/10.3390/cells8070765
target mRNA of exonic sRNA	PADG_00069	Pb18	hypothetical protein	Other/Unknown	unknown	doi.org/10.3390/cells8070765
target mRNA of exonic sRNA	PADG_00138	Pb18	hypothetical protein	Other/Unknown	unknown	doi.org/10.3390/cells8070765
target mRNA of exonic sRNA	PADG_00639	Pb18	hypothetical protein	Other/Unknown	unknown	doi.org/10.3390/cells8070765
target mRNA of exonic sRNA	PADG_01198	Pb18	vps9 domain	Other/Unknown	unknown	doi.org/10.3390/cells8070765
target mRNA of exonic sRNA	PADG_01219	Pb18	hypothetical protein	Other/Unknown	unknown	doi.org/10.3390/cells8070765
target mRNA of exonic sRNA	PADG_01739	Pb18	unknown	Other/Unknown	unknown	doi.org/10.3390/cells8070765
target mRNA of exonic sRNA	PADG_01808	Pb18	hypothetical protein	Other/Unknown	unknown	doi.org/10.3390/cells8070765
target mRNA of exonic sRNA	PADG_01880	Pb18	u-box domain-containing protein	Other/Unknown	unknown	doi.org/10.3390/cells8070765
target mRNA of exonic sRNA	PADG_01892	Pb18	formin binding protein	Other/Unknown	unknown	doi.org/10.3390/cells8070765
target mRNA of exonic sRNA	PADG_02119 / PABG_03545	Pb03 and Pb18	protein	Other/Unknown	unknown	doi.org/10.3390/cells8070765
target mRNA of exonic sRNA	PADG_02764	Pb18	disulfide bond formation protein d	Other/Unknown	unknown	doi.org/10.3390/cells8070765
target mRNA of exonic sRNA	PADG_02871	Pb18	cfem domain-containing protein	Other/Unknown	unknown	doi.org/10.3390/cells8070765
target mRNA of exonic sRNA	PADG_02926	Pb18	tam domain methyltransferase	Other/Unknown	unknown	doi.org/10.3390/cells8070765
target mRNA of exonic sRNA	PADG_03162	Pb18	domain protein	Other/Unknown	unknown	doi.org/10.3390/cells8070765
target mRNA of exonic sRNA	PADG_03436	Pb18	3 exoribonuclease family protein	Other/Unknown	unknown	doi.org/10.3390/cells8070765
target mRNA of exonic sRNA	PADG_03788	Pb18	polyadenylation factor subunit 64	Other/Unknown	unknown	doi.org/10.3390/cells8070765
target mRNA of exonic sRNA	PADG_04049	Pb18	hypothetical protein	Other/Unknown	unknown	doi.org/10.3390/cells8070765
target mRNA of exonic sRNA	PADG_04157	Pb18	cellobiose dehydrogenase	Other/Unknown	unknown	doi.org/10.3390/cells8070765
target mRNA of exonic sRNA	PADG_04417	Pb18	hypothetical protein	Other/Unknown	unknown	doi.org/10.3390/cells8070765
target mRNA of exonic sRNA	PADG_04448	Pb18	polarized growth protein	Other/Unknown	unknown	doi.org/10.3390/cells8070765
target mRNA of exonic sRNA	PADG_04473	Pb18	duf647 domain-containing protein	Other/Unknown	unknown	doi.org/10.3390/cells8070765
target mRNA of exonic sRNA	PADG_04629	Pb18	protein	Other/Unknown	unknown	doi.org/10.3390/cells8070765
target mRNA of exonic sRNA	PADG_04760	Pb18	multiple myeloma tumor-associated protein 2 like	Other/Unknown	unknown	doi.org/10.3390/cells8070765
target mRNA of exonic sRNA	PADG_05226	Pb18	protein	Other/Unknown	unknown	doi.org/10.3390/cells8070765
target mRNA of exonic sRNA	PADG_05352	Pb18	ubiquitin carboxyl-terminal hydrolase 19	Other/Unknown	unknown	doi.org/10.3390/cells8070765
target mRNA of exonic sRNA	PADG_05378	Pb18	protein	Other/Unknown	unknown	doi.org/10.3390/cells8070765
target mRNA of exonic sRNA	PADG_05589	Pb18	protein	Other/Unknown	unknown	doi.org/10.3390/cells8070765
target mRNA of exonic sRNA	PADG_06044	Pb18	ankyrin repeat containing protein	Other/Unknown	unknown	doi.org/10.3390/cells8070765
target mRNA of exonic sRNA	PADG_06240	Pb18	hypothetical protein	Other/Unknown	unknown	doi.org/10.3390/cells8070765
target mRNA of exonic sRNA	PADG_06449	Pb18	phosphotransferase enzyme family protein	Other/Unknown	unknown	doi.org/10.3390/cells8070765
target mRNA of exonic sRNA	PADG_07205	Pb18	protein	Other/Unknown	unknown	doi.org/10.3390/cells8070765
target mRNA of exonic sRNA	PADG_07675	Pb18	cellular morphogenesis protein	Other/Unknown	unknown	doi.org/10.3390/cells8070765
target mRNA of exonic sRNA	PADG_07897	Pb18	hypothetical protein	Other/Unknown	unknown	doi.org/10.3390/cells8070765
target mRNA of exonic sRNA	PADG_07988	Pb18	conserved hypothetical portein	Other/Unknown	unknown	doi.org/10.3390/cells8070765
target mRNA of exonic sRNA	PADG_07990	Pb18	tam domain methyltransferase	Other/Unknown	unknown	doi.org/10.3390/cells8070765
target mRNA of exonic sRNA	PADG_08617 / PABG_07734	Pb03 and Pb18	hypothetical protein	Other/Unknown	unknown	doi.org/10.3390/cells8070765
target mRNA of exonic sRNA	PADG_11034 / PABG_11827	Pb03 and Pb18	protein	Other/Unknown	unknown	doi.org/10.3390/cells8070765
target mRNA of exonic sRNA	PADG_11035	Pb18	protein	Other/Unknown	unknown	doi.org/10.3390/cells8070765
target mRNA of exonic sRNA	PADG_11277	Pb18	protein	Other/Unknown	unknown	doi.org/10.3390/cells8070765
target mRNA of exonic sRNA	PADG_11439 / PABG_00126 / PAAG_11926	Pb01, Pb03 and Pb18	hypothetical protein	Other/Unknown	unknown	doi.org/10.3390/cells8070765
target mRNA of exonic sRNA	PADG_11473	Pb18	hypothetical protein	Other/Unknown	unknown	doi.org/10.3390/cells8070765
target mRNA of exonic sRNA	PADG_11562	Pb18	hypothetical protein	Other/Unknown	unknown	doi.org/10.3390/cells8070765
target mRNA of exonic sRNA	PADG_11613	Pb18	hypothetical protein	Other/Unknown	unknown	doi.org/10.3390/cells8070765
target mRNA of exonic sRNA	PADG_11758	Pb18	hypothetical protein	Other/Unknown	unknown	doi.org/10.3390/cells8070765
target mRNA of exonic sRNA	PADG_11762	Pb18	hypothetical protein	Other/Unknown	unknown	doi.org/10.3390/cells8070765
target mRNA of exonic sRNA	PADG_12001	Pb18	hypothetical protein	Other/Unknown	unknown	doi.org/10.3390/cells8070765
target mRNA of exonic sRNA	PADG_12385 / PABG_06506	Pb03 and Pb18	ser thr protein phosphatase family protein	Other/Unknown	unknown	doi.org/10.3390/cells8070765
target mRNA of exonic sRNA	PABG_06943	Pb03	hypothetical protein	Other/Unknown	unknown	doi.org/10.3390/cells8070765
target mRNA of exonic sRNA	PABG_12403	Pb03	hypothetical protein	Other/Unknown	unknown	doi.org/10.3390/cells8070765
target mRNA of exonic sRNA	PAAG_01376	Pb01	hypothetical protein	Other/Unknown	unknown	doi.org/10.3390/cells8070765
target mRNA of exonic sRNA	PAAG_01967	Pb01	hypothetical protein	Other/Unknown	unknown	doi.org/10.3390/cells8070765
target mRNA of exonic sRNA	PAAG_03361	Pb01	predicted protein	Other/Unknown	unknown	doi.org/10.3390/cells8070765
target mRNA of exonic sRNA	PAAG_04613	Pb01	vacuolar protein sorting-associated protein 51	Other/Unknown	unknown	doi.org/10.3390/cells8070765
target mRNA of exonic sRNA	PAAG_05089	Pb01	unknown	Other/Unknown	unknown	doi.org/10.3390/cells8070765
target mRNA of exonic sRNA	PAAG_07600	Pb01	unknown	Other/Unknown	unknown	doi.org/10.3390/cells8070765
target mRNA of exonic sRNA	PAAG_07877	Pb01	protein	Other/Unknown	unknown	doi.org/10.3390/cells8070765
target mRNA of exonic sRNA	PAAG_11750	Pb01	hypothetical protein	Other/Unknown	unknown	doi.org/10.3390/cells8070765
target mRNA of exonic sRNA	PAAG_12405	Pb01	hypothetical protein	Other/Unknown	unknown	doi.org/10.3390/cells8070765
target mRNA of exonic sRNA	PADG_00326	Pb18	adp-ribosylation factor-like protein 1	Transport	vesicle-mediated transport	doi.org/10.3390/cells8070765
target mRNA of exonic sRNA	PADG_01567	Pb18	sorting nexin 3	Transport	vesicle-mediated transport	doi.org/10.3390/cells8070765
target mRNA of exonic sRNA	PABG_11660	Pb03	endoplasmic reticulum vesicle protein 25	Transport	vesicle-mediated transport	doi.org/10.3390/cells8070765

## Sheet: Type
	Legend
	m	messenger RNA
	mi	miRNA-like sequences, predicted miRNA
	nc	non-coding RNA
	r	ribosomal RNA
	RNAse	ribonuclease
	s	small RNA
	sn	small nuclear RNA
	sno	small nucleolar RNA
	srp	signal recognition particle RNA
	t	transfer RNA
	telomerase	telomerase RNA component
